# Supplementary material for: [2-({3-[(3-Amino­prop­yl)amino]­prop­yl}imino­meth­yl)phenolato-κ4 O,N,N′′,N′′′]bromidocopper(II)
Source: Acta Crystallogr Sect E Struct Rep Online. 2010 Oct 30;66(Pt 11):m1475. doi: 10.1107/S1600536810042923 (PMC3009097; doi:10.1107/S1600536810042923)
Supplement: Supplementary file 1 [file e-66-m1475-sup1.cif]

##############################################################################
###                                                                        ###
###        Electronic paper (Acta Crystallographica Section E)             ###
###                                                                        ###
##############################################################################
#                                                                            #
# This CIF contains the data in a paper accepted for publication in Acta     #
# Crystallographica Section E. It conforms to the requirements of Notes      #
# for Authors for Section E, and has been peer reviewed under the auspices   #
# of the IUCr Commission on Journals.                                        #
#                                                                            #
# Full details of the Crystallographic Information File format               #
# are given in the paper "The Crystallographic Information File (CIF):       #
# a New Standard Archive File for Crystallography" by S. R. Hall, F. H.      #
# Allen and I. D. Brown [Acta Cryst. (1991), A47, 655-685].                  #
#                                                                            #
# The current version of the core CIF dictionary is obtainable from          #
# ftp://ftp.iucr.org/pub/cif_core.dic. The current version number is 2.4.    #
#                                                                            #
# Software is freely available for graphical display of the structure(s) in  #
# this CIF.  For information consult the CIF home page http://www.iucr.org/  #
# cif/home.html                                                              #
#                                                                            #
# This file may be used for bona fide research purposes within the           #
# scientific community so long as proper attribution is given to the journal # 
# article from which it was obtained.                                        #
#                                                                            #
##############################################################################
                                             
data_I
_audit_creation_method     SHELXL-97
_chemical_name_systematic
;
[2-({3-[(3-Aminopropyl)amino]propyl}iminomethyl)phenolato-
\k^4^<i>O</i>,<i>N</i>,<i>N</i>'',<i>N</i>''']bromidocopper(II)
;
_chemical_name_common     ?
_chemical_formula_moiety     'C13 H20 Br Cu N3 O'
_chemical_formula_sum     'C13 H20 Br Cu N3 O'
_chemical_formula_iupac     '[Cu (C13 H20 N3 O) Br]'
_chemical_formula_weight     377.77
_chemical_melting_point     ?
_symmetry_cell_setting     orthorhombic
_symmetry_space_group_name_H-M     'P b c a'
_symmetry_space_group_name_hall     '-P 2ac 2ab'
loop_
    _symmetry_equiv_pos_as_xyz
    'x, y, z'
    '-x+1/2, -y, z+1/2'
    '-x, y+1/2, -z+1/2'
    'x+1/2, -y+1/2, -z'
    '-x, -y, -z'
    'x-1/2, y, -z-1/2'
    'x, -y-1/2, z-1/2'
    '-x-1/2, y-1/2, z'
_cell_length_a     12.3272(2)
_cell_length_b     11.34425(19)
_cell_length_c     20.5729(4)
_cell_angle_alpha     90.00
_cell_angle_beta     90.00
_cell_angle_gamma     90.00
_cell_volume     2876.98(9)
_cell_formula_units_Z     8
_cell_measurement_reflns_used     6661
_cell_measurement_theta_min     4.1727
_cell_measurement_theta_max     77.1210
_cell_measurement_temperature     173(2)
_exptl_crystal_description     plate
_exptl_crystal_colour     blue
_exptl_crystal_size_max     0.4372
_exptl_crystal_size_mid     0.2326
_exptl_crystal_size_min     0.0706
_exptl_crystal_density_diffrn     1.744
_exptl_crystal_density_meas     ?
_exptl_crystal_density_method     'not measured'
_exptl_crystal_F_000     1528
_exptl_absorpt_coefficient_mu     5.360
_exptl_absorpt_correction_type     analytical
_exptl_absorpt_process_details
;
[CrysAlis RED (Oxford Diffraction, 2007); based on expressions derived
by Clark & Reid (1995)]
;
_exptl_absorpt_correction_T_min     0.211
_exptl_absorpt_correction_T_max     0.697
_exptl_special_details
;
Absorption correction: CrysAlis RED (Oxford Diffraction, 2007).
Analytical numeric absorption correction using a multifaceted crystal
model based on expressions derived by Clark & Reid.
[Clark, R. C. & Reid, J. S. (1995). Acta Cryst. A51, 887-897]
;
_diffrn_ambient_temperature     173(2)
_diffrn_radiation_type     CuK\a
_diffrn_radiation_wavelength     1.54184
_diffrn_radiation_source     'fine-focus sealed tube'
_diffrn_radiation_monochromator     graphite
_diffrn_measurement_device_type
;
Oxford Diffraction Xcalibur Ruby Gemini diffractometer
;
_diffrn_measurement_method     \w
_diffrn_detector_area_resol_mean     10.5081
_diffrn_reflns_number     8196
_diffrn_reflns_av_R_equivalents     0.0237
_diffrn_reflns_av_sigmaI/netI     0.0173
_diffrn_reflns_theta_min     5.72
_diffrn_reflns_theta_max     77.47
_diffrn_reflns_theta_full     67.50
_diffrn_measured_fraction_theta_max     0.987
_diffrn_measured_fraction_theta_full     0.998
_diffrn_reflns_limit_h_min     -14
_diffrn_reflns_limit_h_max     15
_diffrn_reflns_limit_k_min     -14
_diffrn_reflns_limit_k_max     8
_diffrn_reflns_limit_l_min     -25
_diffrn_reflns_limit_l_max     15
_diffrn_standards_number     2
_diffrn_standards_interval_count     50
_diffrn_standards_interval_time     ?
_diffrn_standards_decay_%     <2%
_refine_special_details
;
Refinement of <i>F</i>^2^ against ALL reflections. The weighted <i>R</i>-factor
<i>wR</i> and goodness of fit <i>S</i> are based on <i>F</i>^2^, conventional
<i>R</i>-factors <i>R</i> are based on <i>F</i>, with <i>F</i> set to zero for
negative <i>F</i>^2^. The threshold expression of <i>F</i>^2^ >
\s(<i>F</i>^2^) is used only for calculating <i>R</i>-factors(gt) <i>etc</i>.
and is not relevant to the choice of reflections for refinement.
<i>R</i>-factors based on <i>F</i>^2^ are statistically about twice as large
as those based on <i>F</i>, and <i>R</i>- factors based on ALL data will be
even larger.
;
_reflns_number_total     3021
_reflns_number_gt     2939
_reflns_threshold_expression     I>2\s(I)
_refine_ls_structure_factor_coef     Fsqd
_refine_ls_matrix_type     full
_refine_ls_R_factor_all     0.0400
_refine_ls_R_factor_gt     0.0387
_refine_ls_wR_factor_gt     0.0949
_refine_ls_wR_factor_ref     0.0956
_refine_ls_goodness_of_fit_ref     1.088
_refine_ls_restrained_S_all     1.088
_refine_ls_number_reflns     3021
_refine_ls_number_parameters     172
_refine_ls_number_restraints     0
_refine_ls_hydrogen_treatment     constr
_refine_ls_weighting_scheme     calc
_refine_ls_weighting_details
         'calc w=1/[\s^2^(Fo^2^)+(0.0427P)^2^+9.8873P] where P=(Fo^2^+2Fc^2^)/3'
_atom_sites_solution_hydrogens     geom
_atom_sites_solution_primary     direct
_atom_sites_solution_secondary     difmap
_refine_ls_shift/su_max     0.002
_refine_ls_shift/su_mean     0.000
_refine_diff_density_max     1.190
_refine_diff_density_min     -0.766
_refine_ls_extinction_method     none
_refine_ls_extinction_coef     ?
loop_
    _atom_type_symbol
    _atom_type_description
    _atom_type_scat_dispersion_real
    _atom_type_scat_dispersion_imag
    _atom_type_scat_source
    'C' 'C' 0.0181 0.0091
                         'International Tables Vol C Tables 4.2.6.8 and 6.1.1.4'
    'H' 'H' 0.0000 0.0000
                         'International Tables Vol C Tables 4.2.6.8 and 6.1.1.4'
    'N' 'N' 0.0311 0.0180
                         'International Tables Vol C Tables 4.2.6.8 and 6.1.1.4'
    'O' 'O' 0.0492 0.0322
                         'International Tables Vol C Tables 4.2.6.8 and 6.1.1.4'
    'Cu' 'Cu' -1.9646 0.5888
                         'International Tables Vol C Tables 4.2.6.8 and 6.1.1.4'
    'Br' 'Br' -0.6763 1.2805
                         'International Tables Vol C Tables 4.2.6.8 and 6.1.1.4'
_computing_data_collection
;
CrysAlis Pro (Oxford Diffraction, 2007)
;
_computing_cell_refinement
;
CrysAlis Pro (Oxford Diffraction, 2007)
;
_computing_data_reduction
;
CrysAlis Pro (Oxford Diffraction, 2007)
;
_computing_structure_solution     'SHELXS97 (Sheldrick, 2008)'
_computing_structure_refinement     'SHELXL97 (Sheldrick, 2008)'
_computing_molecular_graphics     'SHELXTL (Sheldrick, 2008)'
_computing_publication_material     'SHELXTL (Sheldrick, 2008)'
loop_
    _atom_site_type_symbol
    _atom_site_label
    _atom_site_fract_x
    _atom_site_fract_y
    _atom_site_fract_z
    _atom_site_U_iso_or_equiv
    _atom_site_adp_type
    _atom_site_calc_flag
    _atom_site_refinement_flags
    _atom_site_occupancy
    _atom_site_disorder_assembly
    _atom_site_disorder_group
    Cu Cu 0.32735(4) 0.48683(4) 0.57075(2) 0.01378(13) Uani d . 1 . .
    Br Br 0.39440(3) 0.72635(3) 0.556355(16) 0.02033(12) Uani d . 1 . .
    O O1 0.46552(18) 0.4169(2) 0.59480(10) 0.0186(4) Uani d . 1 . .
    N N1 0.2822(2) 0.4932(2) 0.66398(12) 0.0161(5) Uani d . 1 . .
    N N2 0.1756(2) 0.5198(3) 0.53280(14) 0.0229(6) Uani d . 1 . .
    H H2B 0.1410 0.4490 0.5305 0.027 Uiso calc R 1 . .
    N N3 0.3774(2) 0.4431(2) 0.47993(12) 0.0171(5) Uani d . 1 . .
    H H3B 0.4019 0.5089 0.4604 0.021 Uiso calc R 1 . .
    H H3C 0.4339 0.3934 0.4836 0.021 Uiso calc R 1 . .
    C C1 0.4937(2) 0.3662(3) 0.64894(14) 0.0149(6) Uani d . 1 . .
    C C2 0.5933(3) 0.3039(3) 0.65136(15) 0.0173(6) Uani d . 1 . .
    H H2A 0.6367 0.3000 0.6144 0.021 Uiso calc R 1 . .
    C C3 0.6269(3) 0.2487(3) 0.70795(17) 0.0202(6) Uani d . 1 . .
    H H3A 0.6927 0.2087 0.7084 0.024 Uiso calc R 1 . .
    C C4 0.5638(3) 0.2521(3) 0.76433(15) 0.0224(7) Uani d . 1 . .
    H H4A 0.5866 0.2142 0.8020 0.027 Uiso calc R 1 . .
    C C5 0.4670(3) 0.3130(3) 0.76273(15) 0.0204(6) Uani d . 1 . .
    H H5A 0.4245 0.3159 0.8001 0.025 Uiso calc R 1 . .
    C C6 0.4306(3) 0.3708(3) 0.70627(15) 0.0166(6) Uani d . 1 . .
    C C7 0.3314(3) 0.4381(3) 0.71007(15) 0.0181(6) Uani d . 1 . .
    H H7A 0.2990 0.4421 0.7508 0.022 Uiso calc R 1 . .
    C C8 0.1888(3) 0.5655(3) 0.68384(17) 0.0251(7) Uani d . 1 . .
    H H8A 0.2099 0.6479 0.6833 0.030 Uiso calc R 1 . .
    H H8B 0.1691 0.5453 0.7281 0.030 Uiso calc R 1 . .
    C C9 0.0905(3) 0.5495(3) 0.64062(16) 0.0197(6) Uani d . 1 . .
    H H9A 0.0738 0.4661 0.6376 0.024 Uiso calc R 1 . .
    H H9B 0.0288 0.5884 0.6606 0.024 Uiso calc R 1 . .
    C C10 0.1058(3) 0.5980(3) 0.57295(18) 0.0276(8) Uani d . 1 . .
    H H10A 0.0355 0.6064 0.5522 0.033 Uiso calc R 1 . .
    H H10B 0.1386 0.6755 0.5756 0.033 Uiso calc R 1 . .
    C C11 0.1810(3) 0.5657(3) 0.46581(17) 0.0253(7) Uani d . 1 . .
    H H11A 0.2339 0.6290 0.4644 0.030 Uiso calc R 1 . .
    H H11B 0.1110 0.5991 0.4546 0.030 Uiso calc R 1 . .
    C C12 0.2108(3) 0.4752(3) 0.41555(16) 0.0227(7) Uani d . 1 . .
    H H12A 0.2365 0.5156 0.3770 0.027 Uiso calc R 1 . .
    H H12B 0.1460 0.4318 0.4036 0.027 Uiso calc R 1 . .
    C C13 0.2965(3) 0.3883(3) 0.43705(15) 0.0213(6) Uani d . 1 . .
    H H13A 0.2621 0.3235 0.4598 0.026 Uiso calc R 1 . .
    H H13B 0.3328 0.3565 0.3991 0.026 Uiso calc R 1 . .
loop_
    _atom_site_aniso_label
    _atom_site_aniso_U_11
    _atom_site_aniso_U_22
    _atom_site_aniso_U_33
    _atom_site_aniso_U_12
    _atom_site_aniso_U_13
    _atom_site_aniso_U_23
    Cu 0.0140(2) 0.0144(2) 0.0130(2) 0.00279(16) -0.00072(16) 0.00046(15)
    Br 0.0271(2) 0.01531(18) 0.01858(18) 0.00442(12) -0.00268(12) -0.00103(11)
    O1 0.0161(10) 0.0234(11) 0.0162(10) 0.0068(9) 0.0011(8) 0.0063(8)
    N1 0.0150(12) 0.0182(12) 0.0151(12) 0.0019(10) 0.0023(10) -0.0021(9)
    N2 0.0202(14) 0.0256(14) 0.0228(14) 0.0046(11) -0.0023(11) 0.0012(11)
    N3 0.0168(12) 0.0193(13) 0.0151(12) 0.0006(10) -0.0021(10) 0.0015(10)
    C1 0.0166(14) 0.0123(13) 0.0159(13) -0.0015(11) -0.0025(11) 0.0003(10)
    C2 0.0187(15) 0.0150(14) 0.0183(14) 0.0009(12) -0.0012(11) 0.0004(12)
    C3 0.0204(15) 0.0158(13) 0.0243(16) 0.0038(12) -0.0088(13) -0.0003(12)
    C4 0.0300(18) 0.0215(14) 0.0155(15) 0.0035(14) -0.0086(13) 0.0015(12)
    C5 0.0265(16) 0.0212(15) 0.0135(14) -0.0010(13) -0.0008(12) -0.0014(11)
    C6 0.0166(14) 0.0163(14) 0.0168(13) -0.0021(11) -0.0032(11) -0.0020(11)
    C7 0.0194(15) 0.0215(15) 0.0135(13) -0.0010(12) 0.0027(11) -0.0025(11)
    C8 0.0217(16) 0.0308(17) 0.0228(16) 0.0092(14) -0.0010(13) -0.0071(14)
    C9 0.0148(14) 0.0206(15) 0.0238(15) 0.0016(12) 0.0020(12) -0.0021(12)
    C10 0.0206(17) 0.0331(19) 0.0292(18) 0.0112(14) 0.0036(13) 0.0079(15)
    C11 0.0262(17) 0.0233(16) 0.0262(17) 0.0038(14) -0.0072(14) 0.0013(14)
    C12 0.0211(16) 0.0259(17) 0.0211(15) -0.0044(13) -0.0072(13) 0.0032(13)
    C13 0.0214(15) 0.0247(16) 0.0180(14) -0.0010(13) 0.0007(12) -0.0054(12)
_geom_special_details
;
All e.s.d.'s (except the e.s.d. in the dihedral angle between two l.s. planes)
are estimated using the full covariance matrix. The cell e.s.d.'s are taken
into account individually in the estimation of e.s.d.'s in distances, angles
and torsion angles; correlations between e.s.d.'s in cell parameters are only
used when they are defined by crystal symmetry. An approximate (isotropic)
treatment of cell e.s.d.'s is used for estimating e.s.d.'s involving l.s.
planes.
;
loop_
    _geom_bond_atom_site_label_1
    _geom_bond_atom_site_label_2
    _geom_bond_site_symmetry_2
    _geom_bond_distance
    _geom_bond_publ_flag
    Cu O1 . 1.943(2) y
    Cu N1 . 1.998(3) y
    Cu N3 . 2.029(3) y
    Cu N2 . 2.061(3) y
    Cu Br . 2.8555(5) y
    O1 C1 . 1.301(4) ?
    N1 C7 . 1.288(4) ?
    N1 C8 . 1.472(4) ?
    N2 C11 . 1.475(4) ?
    N2 C10 . 1.487(4) ?
    N2 H2B . 0.9100 ?
    N3 C13 . 1.469(4) ?
    N3 H3B . 0.9000 ?
    N3 H3C . 0.9000 ?
    C1 C6 . 1.414(4) ?
    C1 C2 . 1.418(4) ?
    C2 C3 . 1.385(4) ?
    C2 H2A . 0.9300 ?
    C3 C4 . 1.397(5) ?
    C3 H3A . 0.9300 ?
    C4 C5 . 1.379(5) ?
    C4 H4A . 0.9300 ?
    C5 C6 . 1.407(4) ?
    C5 H5A . 0.9300 ?
    C6 C7 . 1.444(4) ?
    C7 H7A . 0.9300 ?
    C8 C9 . 1.514(5) ?
    C8 H8A . 0.9700 ?
    C8 H8B . 0.9700 ?
    C9 C10 . 1.508(5) ?
    C9 H9A . 0.9700 ?
    C9 H9B . 0.9700 ?
    C10 H10A . 0.9700 ?
    C10 H10B . 0.9700 ?
    C11 C12 . 1.503(5) ?
    C11 H11A . 0.9700 ?
    C11 H11B . 0.9700 ?
    C12 C13 . 1.511(5) ?
    C12 H12A . 0.9700 ?
    C12 H12B . 0.9700 ?
    C13 H13A . 0.9700 ?
    C13 H13B . 0.9700 ?
loop_
    _geom_angle_atom_site_label_1
    _geom_angle_atom_site_label_2
    _geom_angle_atom_site_label_3
    _geom_angle_site_symmetry_1
    _geom_angle_site_symmetry_3
    _geom_angle
    _geom_angle_publ_flag
    O1 Cu N1 . . 90.84(10) y
    O1 Cu N3 . . 82.43(10) y
    N1 Cu N3 . . 167.76(11) y
    O1 Cu N2 . . 165.04(11) y
    N1 Cu N2 . . 95.97(11) y
    N3 Cu N2 . . 88.36(11) y
    O1 Cu Br . . 99.26(7) y
    N1 Cu Br . . 98.38(8) y
    N3 Cu Br . . 92.81(8) y
    N2 Cu Br . . 92.92(8) y
    C1 O1 Cu . . 129.3(2) ?
    C7 N1 C8 . . 115.8(3) ?
    C7 N1 Cu . . 123.9(2) ?
    C8 N1 Cu . . 120.3(2) ?
    C11 N2 C10 . . 109.5(3) ?
    C11 N2 Cu . . 112.1(2) ?
    C10 N2 Cu . . 115.0(2) ?
    C11 N2 H2B . . 106.5 ?
    C10 N2 H2B . . 106.5 ?
    Cu N2 H2B . . 106.5 ?
    C13 N3 Cu . . 116.8(2) ?
    C13 N3 H3B . . 108.1 ?
    Cu N3 H3B . . 108.1 ?
    C13 N3 H3C . . 108.1 ?
    Cu N3 H3C . . 108.1 ?
    H3B N3 H3C . . 107.3 ?
    O1 C1 C6 . . 123.4(3) ?
    O1 C1 C2 . . 118.8(3) ?
    C6 C1 C2 . . 117.7(3) ?
    C3 C2 C1 . . 120.9(3) ?
    C3 C2 H2A . . 119.6 ?
    C1 C2 H2A . . 119.6 ?
    C2 C3 C4 . . 121.3(3) ?
    C2 C3 H3A . . 119.3 ?
    C4 C3 H3A . . 119.3 ?
    C5 C4 C3 . . 118.4(3) ?
    C5 C4 H4A . . 120.8 ?
    C3 C4 H4A . . 120.8 ?
    C4 C5 C6 . . 121.9(3) ?
    C4 C5 H5A . . 119.0 ?
    C6 C5 H5A . . 119.0 ?
    C5 C6 C1 . . 119.8(3) ?
    C5 C6 C7 . . 118.1(3) ?
    C1 C6 C7 . . 122.0(3) ?
    N1 C7 C6 . . 128.0(3) ?
    N1 C7 H7A . . 116.0 ?
    C6 C7 H7A . . 116.0 ?
    N1 C8 C9 . . 113.4(3) ?
    N1 C8 H8A . . 108.9 ?
    C9 C8 H8A . . 108.9 ?
    N1 C8 H8B . . 108.9 ?
    C9 C8 H8B . . 108.9 ?
    H8A C8 H8B . . 107.7 ?
    C10 C9 C8 . . 113.5(3) ?
    C10 C9 H9A . . 108.9 ?
    C8 C9 H9A . . 108.9 ?
    C10 C9 H9B . . 108.9 ?
    C8 C9 H9B . . 108.9 ?
    H9A C9 H9B . . 107.7 ?
    N2 C10 C9 . . 111.6(3) ?
    N2 C10 H10A . . 109.3 ?
    C9 C10 H10A . . 109.3 ?
    N2 C10 H10B . . 109.3 ?
    C9 C10 H10B . . 109.3 ?
    H10A C10 H10B . . 108.0 ?
    N2 C11 C12 . . 114.3(3) ?
    N2 C11 H11A . . 108.7 ?
    C12 C11 H11A . . 108.7 ?
    N2 C11 H11B . . 108.7 ?
    C12 C11 H11B . . 108.7 ?
    H11A C11 H11B . . 107.6 ?
    C11 C12 C13 . . 114.5(3) ?
    C11 C12 H12A . . 108.6 ?
    C13 C12 H12A . . 108.6 ?
    C11 C12 H12B . . 108.6 ?
    C13 C12 H12B . . 108.6 ?
    H12A C12 H12B . . 107.6 ?
    N3 C13 C12 . . 112.0(3) ?
    N3 C13 H13A . . 109.2 ?
    C12 C13 H13A . . 109.2 ?
    N3 C13 H13B . . 109.2 ?
    C12 C13 H13B . . 109.2 ?
    H13A C13 H13B . . 107.9 ?
loop_
    _geom_torsion_atom_site_label_1
    _geom_torsion_atom_site_label_2
    _geom_torsion_atom_site_label_3
    _geom_torsion_atom_site_label_4
    _geom_torsion_site_symmetry_1
    _geom_torsion_site_symmetry_2
    _geom_torsion_site_symmetry_3
    _geom_torsion_site_symmetry_4
    _geom_torsion
    _geom_torsion_publ_flag
    N1 Cu O1 C1 . . . . 17.0(3) ?
    N3 Cu O1 C1 . . . . -152.8(3) ?
    N2 Cu O1 C1 . . . . -100.3(5) ?
    Br Cu O1 C1 . . . . 115.6(2) ?
    O1 Cu N1 C7 . . . . -13.5(3) ?
    N3 Cu N1 C7 . . . . 42.8(6) ?
    N2 Cu N1 C7 . . . . 153.1(3) ?
    Br Cu N1 C7 . . . . -113.0(3) ?
    O1 Cu N1 C8 . . . . 165.4(2) ?
    N3 Cu N1 C8 . . . . -138.2(5) ?
    N2 Cu N1 C8 . . . . -27.9(3) ?
    Br Cu N1 C8 . . . . 65.9(2) ?
    O1 Cu N2 C11 . . . . -84.8(5) ?
    N1 Cu N2 C11 . . . . 158.5(2) ?
    N3 Cu N2 C11 . . . . -33.0(2) ?
    Br Cu N2 C11 . . . . 59.8(2) ?
    O1 Cu N2 C10 . . . . 149.1(4) ?
    N1 Cu N2 C10 . . . . 32.5(3) ?
    N3 Cu N2 C10 . . . . -159.0(2) ?
    Br Cu N2 C10 . . . . -66.3(2) ?
    O1 Cu N3 C13 . . . . 135.8(2) ?
    N1 Cu N3 C13 . . . . 78.7(6) ?
    N2 Cu N3 C13 . . . . -32.4(2) ?
    Br Cu N3 C13 . . . . -125.2(2) ?
    Cu O1 C1 C6 . . . . -11.3(4) ?
    Cu O1 C1 C2 . . . . 169.3(2) ?
    O1 C1 C2 C3 . . . . 179.8(3) ?
    C6 C1 C2 C3 . . . . 0.5(4) ?
    C1 C2 C3 C4 . . . . 0.3(5) ?
    C2 C3 C4 C5 . . . . -0.6(5) ?
    C3 C4 C5 C6 . . . . 0.2(5) ?
    C4 C5 C6 C1 . . . . 0.6(5) ?
    C4 C5 C6 C7 . . . . -176.5(3) ?
    O1 C1 C6 C5 . . . . 179.8(3) ?
    C2 C1 C6 C5 . . . . -0.9(4) ?
    O1 C1 C6 C7 . . . . -3.3(5) ?
    C2 C1 C6 C7 . . . . 176.0(3) ?
    C8 N1 C7 C6 . . . . -173.4(3) ?
    Cu N1 C7 C6 . . . . 5.6(5) ?
    C5 C6 C7 N1 . . . . -177.0(3) ?
    C1 C6 C7 N1 . . . . 6.0(5) ?
    C7 N1 C8 C9 . . . . -134.5(3) ?
    Cu N1 C8 C9 . . . . 46.5(4) ?
    N1 C8 C9 C10 . . . . -68.5(4) ?
    C11 N2 C10 C9 . . . . 175.5(3) ?
    Cu N2 C10 C9 . . . . -57.1(4) ?
    C8 C9 C10 N2 . . . . 75.6(4) ?
    C10 N2 C11 C12 . . . . -157.6(3) ?
    Cu N2 C11 C12 . . . . 73.4(3) ?
    N2 C11 C12 C13 . . . . -39.1(4) ?
    Cu N3 C13 C12 . . . . 70.9(3) ?
    C11 C12 C13 N3 . . . . -34.9(4) ?
loop_
    _geom_hbond_atom_site_label_D
    _geom_hbond_atom_site_label_H
    _geom_hbond_atom_site_label_A
    _geom_hbond_site_symmetry_A
    _geom_hbond_distance_DH
    _geom_hbond_distance_HA
    _geom_hbond_distance_DA
    _geom_hbond_angle_DHA
    N2 H2B Br 8_655 0.91 2.62 3.472(3) 156.7
    N3 H3B O1 5_666 0.90 2.16 2.938(3) 144.3
    N3 H3C Br 5_666 0.90 2.65 3.488(3) 156.2
data_global
_journal_date_recd_electronic     2010-10-13
_journal_date_accepted     2010-10-21
_journal_name_full     'Acta Crystallographica, Section E'
_journal_year     2010
_journal_volume     66
_journal_issue     11
_journal_page_first     m1475
_journal_page_last     m1475
_journal_paper_category     QM
_journal_coeditor_code     PB2044
_publ_contact_author_name     'Ray J. Butcher'
_publ_contact_author_address
;
Department of Chemistry
Howard University
525 College Street NW
Washington DC 20059
USA
;
_publ_contact_author_email     'rbutcher99@yahoo.com'
_publ_contact_author_fax     '202-806-5442'
_publ_contact_author_phone     '202-806-9892'
_publ_section_title
;\
[2-({3-[(3-Aminopropyl)amino]propyl}iminomethyl)phenolato-\k^4^<i>O</i>,\
<i>N</i>,<i>N</i>'',<i>N</i>''']bromidocopper(II)
;
loop_
    _publ_author_name
    _publ_author_footnote
    _publ_author_address
    'Assey, Gervas E.' ?
;
Department of Chemistry
Howard University
525 College Street NW
Washington
DC 20059
USA
;
    'Butcher, Anand M.' .
;
Department of Chemistry
Howard University
525 College Street NW
Washington
DC 20059
USA
;
    'Butcher, Ray J.' .
;
Department of Chemistry
Howard University
525 College Street NW
Washington
DC 20059
USA
;
    'Gultneh, Yilma' .
;
Department of Chemistry
Howard University
525 College Street NW
Washington
DC 20059
USA
;
