# Supplementary material for: [2-({3-[(3-Amino­prop­yl)amino]­prop­yl}imino­meth­yl)phenolato-κ4 O,N,N′′,N′′′]bromidocopper(II)
Source: Acta Crystallogr Sect E Struct Rep Online. 2010 Oct 30;66(Pt 11):m1475. doi: 10.1107/S1600536810042923 (PMC3009097; doi:10.1107/S1600536810042923)
Supplement: Supplementary file 2 [file e-66-m1475-Isup2.hkl]

# 
# h,k,l, Fc-squared, Fo-squared, sigma(Fo-squared) and status flag 
# 
data_I
_shelx_title ' ga105 in Pbca' 
_shelx_refln_list_code          4 
_shelx_F_calc_maximum      408.03 
_exptl_crystal_F_000      1528.00 
_reflns_d_resolution_high  0.7897 
 
loop_ 
 _symmetry_equiv_pos_as_xyz 
 'x, y, z' 
 '-x+1/2, -y, z+1/2' 
 '-x, y+1/2, -z+1/2' 
 'x+1/2, -y+1/2, -z' 
 '-x, -y, -z' 
 'x-1/2, y, -z-1/2' 
 'x, -y-1/2, z-1/2' 
 '-x-1/2, y-1/2, z' 
 
_cell_length_a    12.3272 
_cell_length_b    11.3442 
_cell_length_c    20.5729 
_cell_angle_alpha  90.000 
_cell_angle_beta   90.000 
_cell_angle_gamma  90.000 
 
_shelx_F_squared_multiplier     1.000 
 
loop_ 
 _refln_index_h 
 _refln_index_k 
 _refln_index_l 
 _refln_F_squared_calc 
 _refln_F_squared_meas 
 _refln_F_squared_sigma 
 _refln_observed_status 
   2   0   0     4106.52     3606.11     33.60 o 
   4   0   0    94880.13    92788.38    342.15 o 
   6   0   0     1600.92     1524.48     55.83 o 
   8   0   0     3758.31     4434.69    106.26 o 
  10   0   0    20770.23    21830.56    164.43 o 
  12   0   0     1789.04     1701.49     52.80 o 
  14   0   0    15768.99    16455.63    130.49 o 
   2   1   0    27388.74    28686.85    373.16 o 
   4   1   0    18581.90    20579.87    120.45 o 
   6   1   0    43875.95    46575.25    232.93 o 
   8   1   0    22944.59    25286.39    575.91 o 
  10   1   0     1441.59     1392.09     51.78 o 
  12   1   0     3179.40     3073.01     48.17 o 
  14   1   0        7.78       57.83     22.57 o 
   0   2   0    27094.38    25151.41    105.82 o 
   2   2   0   114274.15   112775.38    293.78 o 
   4   2   0    15883.27    17490.15    240.65 o 
   6   2   0    92106.32    88521.66    711.80 o 
   8   2   0    38152.89    40562.61   1782.88 o 
  10   2   0     6455.32     6543.60     97.79 o 
  12   2   0     5011.25     5015.40     50.29 o 
  14   2   0        5.43       29.56     12.37 o 
   4   3   0     3460.58     3940.03     91.07 o 
   6   3   0     4740.48     4622.63    159.10 o 
   8   3   0     7852.48     8067.60    223.84 o 
  10   3   0        1.73       17.76     12.83 o 
  12   3   0    14002.71    14102.97     89.73 o 
  14   3   0       23.16       33.02      9.08 o 
   2   4   0    18802.39    18750.99    100.74 o 
   4   4   0    53147.47    52543.77    323.58 o 
   6   4   0      287.84      201.65     56.23 o 
   8   4   0      549.06      566.95     79.15 o 
  10   4   0     3844.15     3480.64    157.45 o 
  12   4   0     1969.78     1964.71     35.82 o 
  14   4   0     7575.88     7944.64     47.70 o 
   2   5   0     2300.33     2433.82     49.15 o 
   4   5   0    30783.72    31737.55    249.64 o 
   6   5   0     6622.44     6682.93    519.62 o 
   8   5   0    13339.05    11547.50    260.35 o 
  10   5   0     5807.23     5225.20     75.02 o 
  12   5   0       22.62       52.50     17.47 o 
  14   5   0      198.31      237.71     13.16 o 
   0   6   0     3343.77     3853.77     75.45 o 
   2   6   0    18456.38    17337.78    129.58 o 
   4   6   0     9578.42     9539.12    110.13 o 
   6   6   0    21684.12    20981.86   1182.14 o 
   8   6   0     8073.70     7210.11     87.08 o 
  10   6   0     3888.79     3708.31     65.64 o 
  12   6   0     3747.72     3718.64     59.00 o 
  14   6   0      429.04      292.05     14.36 o 
   2   7   0    25658.21    25825.63    394.95 o 
   4   7   0      980.47      969.15     30.11 o 
   6   7   0     2388.28     2342.62    120.25 o 
   8   7   0       92.13      160.90     20.63 o 
  10   7   0     1463.04     1285.52     40.93 o 
  12   7   0     2216.56     1853.95     42.17 o 
   0   8   0    17498.38    16049.39    208.98 o 
   2   8   0     1620.99     1343.47     50.30 o 
   4   8   0     1544.99     1650.85     61.75 o 
   6   8   0      246.26      265.07     25.36 o 
   8   8   0      532.88      528.37     30.00 o 
  10   8   0      408.68      241.56     24.32 o 
  12   8   0      942.23     1046.13     19.22 o 
   2   9   0       15.24       15.95     21.69 o 
   4   9   0     6826.44     6946.76    131.62 o 
   6   9   0       85.01      130.08     51.63 o 
   8   9   0      919.71      919.18     29.26 o 
  10   9   0     4253.04     3816.01     71.19 o 
  12   9   0        8.43        3.00     10.62 o 
   0  10   0     1258.97     1194.26     33.33 o 
   2  10   0     1763.59     1818.53     78.94 o 
   4  10   0      198.87      273.07     17.78 o 
   6  10   0     1890.42     1718.28     60.80 o 
   8  10   0      932.41      928.24     44.01 o 
  10  10   0       60.93       20.58     18.07 o 
   2  11   0     1217.49     1454.70     56.05 o 
   4  11   0     1220.45     1210.12     77.95 o 
   6  11   0      522.75      494.02     38.25 o 
   8  11   0      716.76      973.93     39.08 o 
  10  11   0     1502.66     1925.95     31.73 o 
   0  12   0      321.48      481.18     39.45 o 
   2  12   0      775.76      844.61     52.15 o 
   4  12   0      103.92      154.79     24.92 o 
   6  12   0     1671.31     1954.84    112.54 o 
   8  12   0     1076.09     1448.86     34.48 o 
   2  13   0     1597.51     1853.62     35.64 o 
   4  13   0     1156.23     1263.99     43.40 o 
   6  13   0       37.72      106.21     17.29 o 
   0  14   0     3276.24     2903.46     39.36 o 
   2  14   0       82.21      129.63     14.22 o 
   1   1   1    15926.04    16549.61    144.04 o 
   2   1   1     6983.23     7256.19     67.31 o 
   3   1   1     6614.87     6710.50     37.79 o 
   4   1   1     5718.52     5955.89     72.44 o 
   5   1   1     3115.38     3637.96     39.53 o 
   6   1   1     5306.55     6118.74     57.12 o 
   7   1   1     2282.84     2373.55     42.32 o 
   8   1   1     2710.08     2729.36     65.33 o 
   9   1   1     2523.52     2944.41     86.90 o 
  10   1   1      213.74      240.26     11.42 o 
  11   1   1      696.60      879.79     15.30 o 
  12   1   1       14.60       22.90      8.65 o 
  13   1   1       45.82       44.00      8.91 o 
  14   1   1      362.02      383.67     18.26 o 
  15   1   1     1055.20     1319.07     21.71 o 
   0   2   1     5154.85     5659.18     36.28 o 
   1   2   1      227.19      266.25      8.24 o 
   2   2   1    10831.83    11911.79    104.73 o 
   3   2   1     5518.23     5534.21     42.09 o 
   4   2   1     3062.12     3359.15     62.54 o 
   5   2   1      724.70      770.74     19.76 o 
   6   2   1      929.35      951.69     34.00 o 
   7   2   1     7958.07     8905.93    302.90 o 
   8   2   1      302.83      368.56     39.70 o 
   9   2   1     1031.16     1005.95     69.29 o 
  10   2   1      994.43     1027.26     24.81 o 
  11   2   1      294.98      417.41     13.23 o 
  12   2   1      418.83      415.84     24.09 o 
  13   2   1      820.93      783.87     15.60 o 
  14   2   1       43.01       59.87      7.43 o 
  15   2   1      133.37      174.96     10.58 o 
   1   3   1     2683.96     2903.99     42.93 o 
   2   3   1      657.77      735.06      9.98 o 
   3   3   1     5801.00     5648.75     30.71 o 
   4   3   1    23027.20    25048.50    180.31 o 
   5   3   1    12732.87    13111.42     97.31 o 
   6   3   1     1017.07      991.88     33.38 o 
   7   3   1     2287.35     2188.81    149.26 o 
   8   3   1      146.54      178.14     39.02 o 
   9   3   1    13271.35    14035.56    325.34 o 
  10   3   1      812.56      827.61     17.30 o 
  11   3   1       42.98       70.09     10.58 o 
  12   3   1       58.05      114.74     15.56 o 
  13   3   1      357.00      478.00     13.83 o 
  14   3   1      176.36      156.29     12.65 o 
  15   3   1      384.62      381.49     11.09 o 
   0   4   1       20.41       99.49     39.86 o 
   1   4   1    14874.68    14798.52     82.91 o 
   2   4   1     1607.86     1687.50     18.31 o 
   3   4   1    14720.91    14888.24    146.03 o 
   4   4   1      557.16      468.06     13.36 o 
   5   4   1      932.73      935.20     50.82 o 
   6   4   1      784.69      717.25     55.45 o 
   7   4   1     2743.34     2757.39     90.97 o 
   8   4   1       31.62        8.41     59.33 o 
   9   4   1      101.53      114.07     10.02 o 
  10   4   1      136.53      146.19     11.29 o 
  11   4   1     2570.08     2502.55     30.96 o 
  12   4   1       16.25       20.05      9.89 o 
  13   4   1      358.05      544.70     12.81 o 
  14   4   1      317.32      373.92     12.00 o 
   1   5   1    18398.44    16941.90     69.41 o 
   2   5   1     7752.82     7581.21     90.22 o 
   3   5   1    32057.96    30349.38    106.10 o 
   4   5   1     5383.30     5724.34     60.17 o 
   5   5   1     6986.34     7151.01    222.99 o 
   6   5   1      151.24      235.79     22.44 o 
   7   5   1      374.06      244.97     50.12 o 
   8   5   1      247.77      269.26     20.66 o 
   9   5   1      367.26      436.13     15.79 o 
  10   5   1       49.02       47.81     15.83 o 
  11   5   1     6786.18     6850.10     60.09 o 
  12   5   1      844.25      883.43     50.85 o 
  13   5   1      550.39      738.12     13.50 o 
  14   5   1        0.95       19.09      6.22 o 
   0   6   1      806.53      879.57     28.78 o 
   1   6   1     1950.25     1948.73     24.41 o 
   2   6   1     1789.31     1833.10     41.70 o 
   3   6   1    15038.57    14784.09    186.91 o 
   4   6   1      654.31      592.68     17.46 o 
   5   6   1      403.12      346.04     27.42 o 
   6   6   1     2530.23     2521.90     53.47 o 
   7   6   1    11028.19    10717.84    249.04 o 
   8   6   1      930.40      936.00     23.82 o 
   9   6   1     1341.52     1187.26     32.71 o 
  10   6   1     1123.78     1052.08     27.20 o 
  11   6   1     3119.02     3407.79     43.24 o 
  12   6   1       15.33       22.09     12.39 o 
  13   6   1      769.13      879.21     19.07 o 
  14   6   1       99.25       94.06     12.24 o 
   1   7   1     4342.05     4477.67     60.24 o 
   2   7   1       86.68      131.48     14.79 o 
   3   7   1     1628.07     1418.98     39.16 o 
   4   7   1     2340.64     2306.65     66.09 o 
   5   7   1    30590.88    29724.90    200.78 o 
   6   7   1     1871.49     1820.56     38.61 o 
   7   7   1       59.99       44.28     23.20 o 
   8   7   1        8.76       52.35     13.25 o 
   9   7   1    15594.99    14516.41     90.91 o 
  10   7   1     1345.88     1237.28     28.95 o 
  11   7   1      609.11      695.24     48.92 o 
  12   7   1      278.22      345.60     57.92 o 
  13   7   1     2573.28     2721.03     31.34 o 
   0   8   1     5112.00     4691.54    115.45 o 
   1   8   1    18923.64    17175.22    215.09 o 
   2   8   1      106.57      170.20     24.53 o 
   3   8   1    10653.20     9823.39    167.02 o 
   4   8   1     1717.76     1740.61     69.15 o 
   5   8   1     4193.44     4015.85     31.94 o 
   6   8   1        0.78       22.26     13.26 o 
   7   8   1     6309.26     5852.82    161.14 o 
   8   8   1      112.23       74.38     14.22 o 
   9   8   1     1687.67     1768.23     34.07 o 
  10   8   1      775.41      798.69     51.11 o 
  11   8   1     2258.12     2759.99     48.28 o 
  12   8   1       44.01       41.58      7.07 o 
   1   9   1    16438.12    17282.46    253.05 o 
   2   9   1     5633.95     5823.39     43.64 o 
   3   9   1    12338.61    12323.25    129.85 o 
   4   9   1        6.19       35.67     10.71 o 
   5   9   1     1904.38     1923.09     34.31 o 
   6   9   1      266.93      312.51     15.01 o 
   7   9   1      301.66      214.60     17.62 o 
   8   9   1     1087.65     1014.20     21.70 o 
   9   9   1      830.88      947.72     24.59 o 
  10   9   1       31.49       22.07     11.50 o 
  11   9   1     4418.70     4344.55     44.89 o 
  12   9   1      441.87      446.37     12.31 o 
   0  10   1      365.03      319.94     18.75 o 
   1  10   1       61.72       82.29     11.37 o 
   2  10   1      427.73      426.40     15.48 o 
   3  10   1    14318.77    13872.91    212.91 o 
   4  10   1      781.31      744.79     23.07 o 
   5  10   1      149.51      102.71     15.80 o 
   6  10   1     1047.09      886.95     48.89 o 
   7  10   1    15737.08    14667.69    412.83 o 
   8  10   1      849.72      815.25     29.37 o 
   9  10   1      242.82      399.43     46.52 o 
  10  10   1      257.93      293.59     16.19 o 
  11  10   1     3446.52     3772.77     36.11 o 
   1  11   1     3863.08     4108.08     41.79 o 
   2  11   1      372.65      452.81     20.57 o 
   3  11   1        2.73       45.37     12.34 o 
   4  11   1     1087.11     1079.45     24.16 o 
   5  11   1    13235.07    12281.65    273.41 o 
   6  11   1     1545.22     1466.65     39.45 o 
   7  11   1        5.16       38.83     22.02 o 
   8  11   1     1269.48     1234.70     30.24 o 
   9  11   1     8799.81     9621.82     94.69 o 
  10  11   1       38.13       64.63      7.35 o 
   0  12   1     3360.76     3490.60     58.31 o 
   1  12   1     9868.19    10411.54    257.45 o 
   2  12   1        1.14        9.61      8.64 o 
   3  12   1     2104.54     2098.36     42.95 o 
   4  12   1     1253.71     1208.84     35.49 o 
   5  12   1     1038.99     1210.89     31.99 o 
   6  12   1      206.26      211.74     14.10 o 
   7  12   1      312.32      340.78     12.69 o 
   8  12   1        0.91       20.79      9.41 o 
   1  13   1     5263.79     5257.97     58.55 o 
   2  13   1     2118.11     2116.14     35.41 o 
   3  13   1     1653.38     1586.53     36.90 o 
   4  13   1        1.95       22.73     14.10 o 
   5  13   1     2623.42     2990.61     38.89 o 
   6  13   1      372.65      398.79     14.49 o 
   0  14   1      409.17      462.84     20.89 o 
   1  14   1       10.43       71.29     15.12 o 
   2  14   1      715.63      701.79     24.82 o 
   2   0   2    17641.72    18947.98    167.12 o 
   3   0   2    37267.39    39423.95    101.31 o 
   4   0   2    48267.41    50104.39    133.53 o 
   5   0   2     3617.50     3193.94     35.48 o 
   6   0   2     1139.02     1385.25     76.18 o 
   7   0   2     1980.90     2577.20     85.30 o 
   8   0   2      865.00     1040.14     62.29 o 
   9   0   2     2353.70     2493.34     84.03 o 
  10   0   2     8163.75     8397.66    223.62 o 
  11   0   2      178.46      162.54     14.82 o 
  12   0   2      380.72      355.30     17.27 o 
  13   0   2    11731.55    11591.23    284.20 o 
  14   0   2    10190.60    10416.40    261.83 o 
  15   0   2     1274.95     1430.87     33.22 o 
   1   1   2      139.30      186.20      8.26 o 
   2   1   2     7496.41     7867.60     49.79 o 
   3   1   2     3165.30     3202.20     65.75 o 
   4   1   2     6991.93     7803.08    135.72 o 
   5   1   2    11924.45    12842.71    184.66 o 
   6   1   2     4515.08     4627.67    105.65 o 
   7   1   2      349.42      432.68     21.48 o 
   8   1   2     4996.83     5040.32    169.49 o 
   9   1   2     4310.24     4138.99    173.28 o 
  10   1   2      587.58      588.87     14.35 o 
  11   1   2      201.61      223.21     17.91 o 
  12   1   2     3791.90     3777.71    135.24 o 
  13   1   2     1280.32     1303.87     22.30 o 
  14   1   2      470.40      493.11     30.53 o 
  15   1   2      462.10      539.28     89.13 o 
   0   2   2    20113.27    19180.36    107.19 o 
   1   2   2    16724.34    16353.54     76.64 o 
   2   2   2     2325.28     2113.26     24.24 o 
   3   2   2     6205.46     6645.01    103.02 o 
   4   2   2     1335.51     1525.46     36.34 o 
   5   2   2     3736.68     3675.55     54.45 o 
   6   2   2    28360.71    29398.83    797.07 o 
   7   2   2    37412.80    34331.75    737.93 o 
   8   2   2    11814.45    11171.52    130.02 o 
   9   2   2      130.44      120.63     43.09 o 
  10   2   2     7388.40     7111.18    218.90 o 
  11   2   2     6644.24     6301.14     44.77 o 
  12   2   2      825.60      824.89     37.58 o 
  13   2   2     1363.86     1509.76     68.18 o 
  14   2   2       34.47      113.34      9.87 o 
  15   2   2        8.05       24.19      8.00 o 
   1   3   2    52945.09    54381.23    276.50 o 
   2   3   2    24263.16    24841.58    146.68 o 
   3   3   2     1084.56     1103.94     15.57 o 
   4   3   2     1001.34      970.19     31.79 o 
   5   3   2     3124.00     3017.70    164.10 o 
   6   3   2     6565.10     6507.02     82.77 o 
   7   3   2      192.37      285.12     24.00 o 
   8   3   2     3577.06     3671.33    133.26 o 
   9   3   2     1748.08     1874.09    377.00 o 
  10   3   2     1335.59     1309.72     20.89 o 
  11   3   2     2813.58     2711.92    104.11 o 
  12   3   2     7663.49     7410.34    159.74 o 
  13   3   2      945.33     1018.37     31.01 o 
  14   3   2       42.75       32.05      7.82 o 
  15   3   2     2438.21     2319.22     34.79 o 
   0   4   2    33936.22    32699.61    190.27 o 
   1   4   2    35768.21    33952.02    110.03 o 
   2   4   2      529.84      369.73     10.75 o 
   3   4   2      584.27      469.35     10.70 o 
   4   4   2    15909.23    15978.00    163.27 o 
   5   4   2    10900.09    10402.81     91.87 o 
   6   4   2     1181.07     1126.52     38.64 o 
   7   4   2      126.05      210.14     26.50 o 
   8   4   2      203.22      313.21     65.81 o 
   9   4   2     4193.69     4087.88    112.69 o 
  10   4   2     2731.42     2458.95     34.34 o 
  11   4   2       10.43       86.00     10.30 o 
  12   4   2     3348.32     3224.99     36.56 o 
  13   4   2     4460.83     4629.67    112.71 o 
  14   4   2     4135.00     4308.77     39.57 o 
   1   5   2      783.32      863.78     17.53 o 
   2   5   2       93.15      107.71     10.19 o 
   3   5   2     3704.99     3741.25     39.96 o 
   4   5   2      588.56      506.55     19.90 o 
   5   5   2    13577.17    13086.24    108.49 o 
   6   5   2     2969.34     2788.14     53.84 o 
   7   5   2       55.12       18.93     34.12 o 
   8   5   2     7357.51     6867.56     61.05 o 
   9   5   2     5800.69     5430.82     47.22 o 
  10   5   2      771.96      634.53     19.55 o 
  11   5   2       28.24       40.92     11.47 o 
  12   5   2     1455.16     1362.93     21.96 o 
  13   5   2       51.58       75.49      7.72 o 
  14   5   2      364.85      383.66     12.71 o 
   0   6   2      187.61      282.25     19.39 o 
   1   6   2     1617.42     1382.34     27.89 o 
   2   6   2     7723.59     7232.94    124.88 o 
   3   6   2    13401.56    13453.88    126.33 o 
   4   6   2      275.38      255.78     17.44 o 
   5   6   2     6633.74     6215.59    100.82 o 
   6   6   2    13623.21    13298.11    227.01 o 
   7   6   2    10733.04     9717.46    196.34 o 
   8   6   2     6154.16     5413.17     54.78 o 
   9   6   2        3.08       27.05     11.77 o 
  10   6   2     3716.28     3247.31     91.66 o 
  11   6   2     3678.55     3656.02     49.76 o 
  12   6   2     1998.32     2146.47     40.98 o 
  13   6   2       16.23       44.67      6.70 o 
  14   6   2       88.32      111.05     37.76 o 
   1   7   2     3378.43     3414.72     48.39 o 
   2   7   2     3706.39     3797.65     68.68 o 
   3   7   2    11612.29    11625.63    100.33 o 
   4   7   2      487.19      473.73     24.98 o 
   5   7   2        2.49       50.96     29.58 o 
   6   7   2     2400.41     2540.72     60.07 o 
   7   7   2     1066.36      933.43     34.37 o 
   8   7   2      303.92      256.55     33.04 o 
   9   7   2       16.38       74.33     14.45 o 
  10   7   2     1259.65     1060.09     26.82 o 
  11   7   2     3054.73     2785.21     54.16 o 
  12   7   2     1395.43     1359.59     22.74 o 
  13   7   2       11.62       10.56      5.90 o 
   0   8   2     6296.38     6190.45    179.75 o 
   1   8   2     6646.13     6357.21     75.89 o 
   2   8   2     1322.48     1282.17     36.26 o 
   3   8   2      925.68      953.84     29.16 o 
   4   8   2     1033.11     1204.38     64.70 o 
   5   8   2     1180.85     1133.04     36.60 o 
   6   8   2     1741.51     1745.31     46.12 o 
   7   8   2       93.18      141.24     36.00 o 
   8   8   2     1163.50     1129.38     28.87 o 
   9   8   2      589.49      490.99     36.88 o 
  10   8   2      635.70      505.21     20.72 o 
  11   8   2      198.87      305.48     25.29 o 
  12   8   2     1442.58     1417.97     25.48 o 
   1   9   2        9.73       48.15     15.72 o 
   2   9   2      407.35      457.12     15.47 o 
   3   9   2     2675.67     2651.53     30.07 o 
   4   9   2     3145.55     3154.60     40.70 o 
   5   9   2     4794.58     4704.41     41.35 o 
   6   9   2      288.65      255.46     18.19 o 
   7   9   2      287.94      324.88     15.28 o 
   8   9   2     3246.06     2870.24     51.69 o 
   9   9   2      756.37      726.10     27.68 o 
  10   9   2      558.77      515.43     17.69 o 
  11   9   2      175.00      194.73     14.25 o 
  12   9   2        1.32       12.46     10.88 o 
   0  10   2     2593.10     2436.74     49.04 o 
   1  10   2     1237.42     1171.54     20.23 o 
   2  10   2      413.78      472.29     15.60 o 
   3  10   2      527.84      602.48     16.65 o 
   4  10   2      305.14      275.96     13.15 o 
   5  10   2     1369.24     1193.85     40.18 o 
   6  10   2     1489.86     1422.19     39.45 o 
   7  10   2     1372.74     1293.38     37.79 o 
   8  10   2      870.16      864.50     30.00 o 
   9  10   2      462.39      306.33     18.70 o 
  10  10   2      189.15      118.53     13.57 o 
  11  10   2       51.87       47.84      7.02 o 
   1  11   2      442.43      476.43     19.38 o 
   2  11   2      197.69      297.00     12.46 o 
   3  11   2     1762.02     1714.98     42.82 o 
   4  11   2     3055.59     3156.24     97.76 o 
   5  11   2      547.49      565.60     26.75 o 
   6  11   2      346.10      322.95     23.09 o 
   7  11   2       74.35       80.16     16.65 o 
   8  11   2      322.38      467.62     20.52 o 
   9  11   2      599.83      896.33     60.23 o 
   0  12   2        0.05       60.20     12.72 o 
   1  12   2      651.78      828.60     23.70 o 
   2  12   2        0.68       26.46      8.53 o 
   3  12   2      502.03      486.52     13.89 o 
   4  12   2      115.28      153.31     14.13 o 
   5  12   2        5.29       14.54     11.57 o 
   6  12   2      544.26      589.68     17.97 o 
   7  12   2     1450.97     1609.42     22.32 o 
   8  12   2      816.27     1023.87     18.83 o 
   1  13   2      592.63      671.71     11.64 o 
   2  13   2     4378.53     4783.34     97.40 o 
   3  13   2     3718.77     3850.40     68.51 o 
   4  13   2      199.72      257.94     11.71 o 
   5  13   2       38.44       69.06     13.58 o 
   6  13   2       37.60       80.24     14.68 o 
   0  14   2     1892.49     1849.82     37.23 o 
   1  14   2     1843.30     2124.75     39.38 o 
   2  14   2      190.20      179.33     15.74 o 
   3  14   2      113.19      156.74     14.49 o 
   1   1   3       31.46       29.19      4.03 o 
   2   1   3     8989.86     9100.75    132.57 o 
   3   1   3     1060.21     1188.44     22.51 o 
   4   1   3    24558.91    25197.83    187.45 o 
   5   1   3     4970.55     5537.67    105.09 o 
   6   1   3     4155.36     4304.31     97.33 o 
   7   1   3      101.61      164.90     19.92 o 
   8   1   3     6889.46     7234.73    132.25 o 
   9   1   3        8.79       44.88     43.78 o 
  10   1   3     3264.50     3348.81     27.22 o 
  11   1   3      124.47      183.26      9.49 o 
  12   1   3     1361.94     1440.69     22.71 o 
  13   1   3      558.64      542.65     13.83 o 
  14   1   3      465.29      514.80     14.00 o 
  15   1   3        5.54       23.89     12.83 o 
   0   2   3    17354.43    18449.50    118.15 o 
   1   2   3       32.08       50.66      5.64 o 
   2   2   3        8.56       95.33      5.87 o 
   3   2   3      158.04      153.81      9.15 o 
   4   2   3     6948.09     7635.95     56.71 o 
   5   2   3       33.26       98.50     11.84 o 
   6   2   3     5586.25     5965.04    103.88 o 
   7   2   3      115.51      184.69     23.02 o 
   8   2   3      674.41      629.35     41.97 o 
   9   2   3       54.41      112.65     48.65 o 
  10   2   3     1646.90     1771.57     20.68 o 
  11   2   3       34.08       68.40     14.13 o 
  12   2   3      257.07      259.66     15.49 o 
  13   2   3       98.66      102.19     10.11 o 
  14   2   3        0.57       25.04      7.52 o 
  15   2   3        3.73       13.91     11.92 o 
   1   3   3     1920.50     2094.71     51.90 o 
   2   3   3     9256.16    10418.36     86.77 o 
   3   3   3     1554.89     1808.48     20.45 o 
   4   3   3    26592.16    27661.91    426.07 o 
   5   3   3      527.26      625.10     23.68 o 
   6   3   3    13712.55    13842.88    152.15 o 
   7   3   3      559.56      564.76     27.58 o 
   8   3   3     9480.80     9899.90    368.46 o 
   9   3   3      810.81      999.61     27.12 o 
  10   3   3     6674.92     6640.97     63.30 o 
  11   3   3      645.50      665.83     34.20 o 
  12   3   3        6.98       57.23      8.30 o 
  13   3   3      366.23      440.77     13.72 o 
  14   3   3      314.18      280.73     10.67 o 
  15   3   3       92.09       94.38     11.85 o 
   0   4   3    20808.14    19751.20    110.69 o 
   1   4   3     1023.91      942.48     19.50 o 
   2   4   3     2991.54     3504.86     45.24 o 
   3   4   3     2893.49     2925.34     55.71 o 
   4   4   3     1293.27     1282.60     25.15 o 
   5   4   3      634.50      734.89     24.27 o 
   6   4   3      130.82      126.58     20.81 o 
   7   4   3     3098.05     3104.77     62.35 o 
   8   4   3        8.53       94.27     58.08 o 
   9   4   3       43.56       80.67      9.77 o 
  10   4   3      236.24      298.70     16.51 o 
  11   4   3     1080.13      950.02     73.61 o 
  12   4   3       21.90       37.05      8.44 o 
  13   4   3        1.92       34.89      7.60 o 
  14   4   3     3200.69     3509.99     26.66 o 
   1   5   3     4117.31     3870.69     41.71 o 
   2   5   3    45536.04    44524.59    263.68 o 
   3   5   3        3.85       52.42     17.10 o 
   4   5   3    10089.13    10958.09    258.34 o 
   5   5   3     1887.47     1666.18     49.83 o 
   6   5   3     3817.85     3720.89     61.37 o 
   7   5   3      939.99      838.93     36.19 o 
   8   5   3     2260.49     2297.95     38.70 o 
   9   5   3        1.93       29.37     10.86 o 
  10   5   3     2600.15     2285.49     49.71 o 
  11   5   3      627.13      626.21     41.90 o 
  12   5   3     3243.60     3694.31     41.88 o 
  13   5   3      160.85      214.72     15.07 o 
  14   5   3      239.15      228.02     16.64 o 
   0   6   3     4285.47     4162.50     63.02 o 
   1   6   3      219.90      161.54     11.78 o 
   2   6   3     4315.24     4092.81     59.64 o 
   3   6   3      130.32      192.51     16.01 o 
   4   6   3     3936.72     3803.23     77.29 o 
   5   6   3      377.82      430.52     38.11 o 
   6   6   3     8435.02     7883.25    110.86 o 
   7   6   3      446.38      447.54     49.65 o 
   8   6   3     7947.54     7525.91    138.20 o 
   9   6   3       16.36       31.02     16.50 o 
  10   6   3     2886.14     2893.75     41.56 o 
  11   6   3      532.39      609.09     20.91 o 
  12   6   3      987.25     1031.16     27.83 o 
  13   6   3       23.44       66.66     14.55 o 
  14   6   3      359.85      497.62     21.39 o 
   1   7   3     5151.75     4933.78     63.61 o 
   2   7   3     1109.67      903.15     28.58 o 
   3   7   3       58.42      102.38     17.27 o 
   4   7   3    19013.74    18791.79    192.98 o 
   5   7   3     2457.71     2547.39     56.04 o 
   6   7   3     4249.30     4203.97     51.00 o 
   7   7   3      196.32      157.04     16.53 o 
   8   7   3     8410.63     7730.40     72.40 o 
   9   7   3     5679.47     5194.17    237.55 o 
  10   7   3     5238.02     5199.62     54.59 o 
  11   7   3        8.08       61.28     13.62 o 
  12   7   3     1024.51     1211.33     33.03 o 
  13   7   3      191.05      238.74     19.34 o 
   0   8   3    24093.38    23605.68    805.21 o 
   1   8   3     1798.16     1626.23     40.51 o 
   2   8   3      161.61      226.82     22.51 o 
   3   8   3     4438.25     4151.39     71.31 o 
   4   8   3    16091.50    15831.24    136.39 o 
   5   8   3      453.22      387.52     12.87 o 
   6   8   3      327.08      301.32     18.24 o 
   7   8   3     2396.89     2174.82    155.36 o 
   8   8   3      672.09      592.93     23.61 o 
   9   8   3       65.13       73.13     14.70 o 
  10   8   3     4342.85     4588.10     41.73 o 
  11   8   3      636.36      867.69     64.03 o 
  12   8   3      614.59      458.79     15.81 o 
   1   9   3      821.30      781.52     20.39 o 
   2   9   3    24829.71    25380.57    375.98 o 
   3   9   3      991.04      961.97     19.24 o 
   4   9   3        1.41       45.98     10.93 o 
   5   9   3     1098.29     1102.49     28.60 o 
   6   9   3     4300.58     4229.17    157.17 o 
   7   9   3      166.14      155.34     15.44 o 
   8   9   3      378.14      346.19     18.16 o 
   9   9   3       33.77       55.52     12.65 o 
  10   9   3      156.28       82.90     12.75 o 
  11   9   3      618.63      606.23     20.68 o 
  12   9   3     2953.63     3047.83     35.82 o 
   0  10   3     5065.68     4743.74    117.44 o 
   1  10   3     1552.12     1585.38     22.59 o 
   2  10   3     2177.21     2123.23     27.58 o 
   3  10   3     3649.97     3645.64     50.13 o 
   4  10   3     3228.57     3094.77     50.44 o 
   5  10   3       74.74       58.21     13.90 o 
   6  10   3    10706.53     9467.41    299.62 o 
   7  10   3     3205.42     3278.64     51.51 o 
   8  10   3     2628.20     2671.30     91.89 o 
   9  10   3      149.84       98.37     13.99 o 
  10  10   3     4166.29     4199.11     68.64 o 
   1  11   3     1514.85     1561.50     27.89 o 
   2  11   3     2453.57     2569.03     35.05 o 
   3  11   3     1147.73     1284.26     21.88 o 
   4  11   3     4937.20     4766.62    156.69 o 
   5  11   3     4547.66     4055.34     68.60 o 
   6  11   3     4217.19     4037.64     54.50 o 
   7  11   3      430.92      407.53     20.69 o 
   8  11   3     6462.46     6724.09     57.41 o 
   9  11   3     2663.34     2945.39     47.71 o 
   0  12   3    12053.22    12932.47     89.97 o 
   1  12   3     1042.67     1074.76     28.04 o 
   2  12   3        3.85       19.04      8.56 o 
   3  12   3     1880.10     1740.10     23.94 o 
   4  12   3     9456.00     9656.02    194.39 o 
   5  12   3       53.35       56.03     11.65 o 
   6  12   3      232.38      182.48     12.78 o 
   7  12   3      311.65      314.00     12.19 o 
   8  12   3       43.14      150.36     11.71 o 
   1  13   3     1090.35     1105.24     15.85 o 
   2  13   3    10460.05    10518.78    158.20 o 
   3  13   3      219.55      212.06     11.62 o 
   4  13   3      390.74      358.41     12.46 o 
   5  13   3     1987.44     1989.51     24.05 o 
   6  13   3      522.11      670.20     21.91 o 
   0  14   3       48.46       98.50     13.48 o 
   1  14   3      764.24      923.82     25.72 o 
   2  14   3      601.52      526.59     20.22 o 
   0   0   4     1504.71     1789.81     20.80 o 
   1   0   4    23741.15    25955.86     84.87 o 
   2   0   4        0.84       39.19      4.72 o 
   3   0   4    86290.11    85394.24   2050.08 o 
   4   0   4     7988.76     8623.03     81.84 o 
   5   0   4    27481.21    28840.82   1075.24 o 
   6   0   4      129.18      240.20     36.35 o 
   7   0   4     3356.03     3897.54    122.67 o 
   8   0   4        1.58       73.31     45.03 o 
   9   0   4      128.52      240.44     47.53 o 
  10   0   4      412.96      539.10    115.19 o 
  11   0   4     1340.43     1442.04     28.20 o 
  12   0   4      354.22      389.69     15.87 o 
  13   0   4    19351.13    19249.29    105.31 o 
  14   0   4      159.64      303.59     50.91 o 
  15   0   4     4348.57     4614.68     49.99 o 
   1   1   4    51236.73    49486.90    159.07 o 
   2   1   4      413.42      454.25     10.05 o 
   3   1   4    22599.25    22107.05     63.35 o 
   4   1   4      907.84     1007.80     29.45 o 
   5   1   4    29210.99    31532.61    400.02 o 
   6   1   4      199.75      292.86     16.62 o 
   7   1   4      298.80      414.66     32.77 o 
   8   1   4      187.53      347.74     41.93 o 
   9   1   4    18124.29    18339.07    210.68 o 
  10   1   4       50.58       65.60      9.72 o 
  11   1   4     3535.68     3617.25     29.46 o 
  12   1   4       39.33      111.95      8.52 o 
  13   1   4     1888.60     2038.44     25.42 o 
  14   1   4       11.31       21.58      7.31 o 
  15   1   4      584.57      650.71     21.67 o 
   0   2   4    16492.30    17526.00    335.64 o 
   1   2   4    13127.22    14859.12     75.34 o 
   2   2   4     1725.14     1954.90     32.58 o 
   3   2   4    32666.95    32745.76    317.89 o 
   4   2   4     1081.33     1493.24     45.14 o 
   5   2   4     3232.51     3167.43     40.31 o 
   6   2   4     1859.46     2155.20     88.57 o 
   7   2   4    74492.88    71428.91   2292.99 o 
   8   2   4      227.18      305.29     34.38 o 
   9   2   4      501.10      369.20     55.54 o 
  10   2   4       51.26      173.04     12.91 o 
  11   2   4    21541.94    20524.73    101.13 o 
  12   2   4       82.22       81.43      9.75 o 
  13   2   4      618.02      673.23     25.14 o 
  14   2   4        9.55       79.99      8.08 o 
  15   2   4       51.33       44.70     11.35 o 
   1   3   4    23313.07    23583.62    103.12 o 
   2   3   4     5813.96     6212.94    150.96 o 
   3   3   4     3203.75     3364.45     42.50 o 
   4   3   4     1169.71     1466.85     18.83 o 
   5   3   4    32451.97    32832.53    620.43 o 
   6   3   4     1380.42     1317.84     41.67 o 
   7   3   4      452.22      392.13     24.97 o 
   8   3   4      442.22      465.19     70.34 o 
   9   3   4    10129.03    10446.88     95.76 o 
  10   3   4      124.38      166.71      9.77 o 
  11   3   4     1246.69     1243.48     38.60 o 
  12   3   4      105.77      188.31     29.24 o 
  13   3   4     2873.42     2831.46     32.67 o 
  14   3   4      490.89      533.78     16.88 o 
  15   3   4     4378.06     4257.38     41.89 o 
   0   4   4     1560.15     1608.24     34.74 o 
   1   4   4    63155.92    58247.84    132.79 o 
   2   4   4     5943.67     6440.54     59.00 o 
   3   4   4    17715.30    18607.88    105.93 o 
   4   4   4      436.10      558.71     13.51 o 
   5   4   4    21829.49    19953.90    147.65 o 
   6   4   4        6.21       72.94     27.20 o 
   7   4   4       29.30       84.06     28.32 o 
   8   4   4      933.21     1084.13    104.60 o 
   9   4   4     4197.43     3945.31     47.25 o 
  10   4   4       75.52      141.70     20.08 o 
  11   4   4       42.13       81.22     10.35 o 
  12   4   4       50.43       61.05      8.78 o 
  13   4   4     9329.82     9641.64     68.69 o 
  14   4   4       81.58       80.60     10.65 o 
   1   5   4     6246.46     6602.00     56.21 o 
   2   5   4      908.62      898.61     24.59 o 
   3   5   4     3772.81     4211.97     76.40 o 
   4   5   4     6446.35     6863.56     99.80 o 
   5   5   4    25772.92    26116.46    737.86 o 
   6   5   4       88.03      215.07     24.73 o 
   7   5   4      117.55      105.46     53.09 o 
   8   5   4      461.19      599.87     21.62 o 
   9   5   4    10836.63     9765.45     99.60 o 
  10   5   4       39.34       71.74     12.66 o 
  11   5   4      244.79      176.09     14.43 o 
  12   5   4        2.55       67.69      9.50 o 
  13   5   4     2000.21     2011.44     31.45 o 
  14   5   4       72.61      169.90     10.12 o 
   0   6   4     5389.78     5345.98     74.28 o 
   1   6   4     2057.56     1618.70     35.15 o 
   2   6   4     1949.32     1995.50     36.43 o 
   3   6   4    12220.90    11903.75    100.53 o 
   4   6   4     1952.76     1757.24     41.55 o 
   5   6   4     9249.22     9305.64    256.99 o 
   6   6   4       12.76       54.33     38.63 o 
   7   6   4    35207.11    32600.77    537.79 o 
   8   6   4        3.77       40.44     10.24 o 
   9   6   4      561.83      444.54     32.57 o 
  10   6   4      300.81      341.79     50.03 o 
  11   6   4     9175.01     8716.79     67.44 o 
  12   6   4      117.19      109.13     34.56 o 
  13   6   4      960.17     1354.46     24.31 o 
   1   7   4     7861.59     7955.97     68.52 o 
   2   7   4     2787.02     2832.71     67.92 o 
   3   7   4    10095.71     9650.61    123.83 o 
   4   7   4      623.48      717.00     29.37 o 
   5   7   4        6.22       56.80     30.86 o 
   6   7   4       20.02       31.72     11.47 o 
   7   7   4       15.70       40.06     18.40 o 
   8   7   4       19.59      130.53     20.16 o 
   9   7   4      109.20      115.48     14.89 o 
  10   7   4      451.26      453.38     20.38 o 
  11   7   4     1977.50     1780.39     35.30 o 
  12   7   4      112.96      165.95     13.12 o 
  13   7   4      273.06      251.05     11.64 o 
   0   8   4      202.86      246.32     32.59 o 
   1   8   4    13150.68    12637.97    116.08 o 
   2   8   4     1247.77     1193.39     60.61 o 
   3   8   4     1447.67     1424.23     46.05 o 
   4   8   4      621.28      728.43     20.82 o 
   5   8   4    14512.59    13852.99    196.43 o 
   6   8   4     3505.82     3516.73     49.65 o 
   7   8   4      586.32      640.71     19.50 o 
   8   8   4       70.06       75.66     12.05 o 
   9   8   4      593.47      549.07     18.00 o 
  10   8   4        9.73       86.89     41.51 o 
  11   8   4      191.56      335.13     16.23 o 
  12   8   4       34.98       49.06      7.72 o 
   1   9   4      386.60      558.59     22.10 o 
   2   9   4     1174.21     1152.43     26.89 o 
   3   9   4     7046.73     6634.54     71.65 o 
   4   9   4       79.14       94.41     13.27 o 
   5   9   4     6366.93     5722.85     62.39 o 
   6   9   4       93.37      106.48     14.80 o 
   7   9   4       21.80       86.83     13.61 o 
   8   9   4       14.71       38.24     12.29 o 
   9   9   4     4040.62     3784.09     67.73 o 
  10   9   4       44.77       75.72     12.47 o 
  11   9   4      951.04     1099.84     20.74 o 
   0  10   4     2176.94     2133.67     35.07 o 
   1  10   4     3074.23     2852.63     37.56 o 
   2  10   4      227.05      204.15     13.71 o 
   3  10   4      327.17      268.69     14.27 o 
   4  10   4      652.82      588.34     17.93 o 
   5  10   4     1783.21     1583.50     27.32 o 
   6  10   4        8.38       28.48     14.98 o 
   7  10   4     3168.38     2807.70     45.23 o 
   8  10   4       61.59       68.77     13.45 o 
   9  10   4       53.16      124.07     13.18 o 
  10  10   4       16.77       47.06      9.86 o 
   1  11   4      840.14      914.19     30.79 o 
   2  11   4       25.49       60.14     10.29 o 
   3  11   4     6907.87     6827.34    120.01 o 
   4  11   4     1043.97     1046.86     33.07 o 
   5  11   4     2143.93     2134.89     55.59 o 
   6  11   4       98.43       86.41     15.09 o 
   7  11   4      396.02      326.33     17.85 o 
   8  11   4       98.59      122.51     12.32 o 
   9  11   4     2184.24     2766.43     47.57 o 
   0  12   4        1.98       53.81     12.79 o 
   1  12   4      596.02      774.75     21.42 o 
   2  12   4      180.82      160.95     10.65 o 
   3  12   4       16.51       24.33      9.52 o 
   4  12   4       13.47       47.21     11.26 o 
   5  12   4      194.44      219.35     12.87 o 
   6  12   4       96.71       80.37     10.21 o 
   7  12   4     1690.58     1985.39     21.64 o 
   8  12   4       20.78       20.11      9.71 o 
   1  13   4     5585.13     6105.74     43.51 o 
   2  13   4      478.32      472.52     12.55 o 
   3  13   4     4536.33     4761.81     86.59 o 
   4  13   4       17.65       17.98      8.89 o 
   5  13   4      143.81      144.91     10.75 o 
   6  13   4        1.73       15.56     10.16 o 
   0  14   4      146.16      111.39     13.01 o 
   1  14   4      515.13      570.83     19.79 o 
   2  14   4      130.40      168.77     12.74 o 
   1   1   5     1796.11     2097.42     20.37 o 
   2   1   5    20297.87    21361.52    187.06 o 
   3   1   5     3884.24     3698.25     63.32 o 
   4   1   5     3991.84     3330.60     62.91 o 
   5   1   5    15210.02    16149.98    143.27 o 
   6   1   5      234.34      156.70     23.93 o 
   7   1   5     1334.51     1320.74     44.24 o 
   8   1   5     2943.84     3160.89     72.15 o 
   9   1   5     7962.40     7741.46    148.03 o 
  10   1   5     8797.85     8649.83     49.56 o 
  11   1   5     2398.54     2212.75     28.89 o 
  12   1   5     1964.64     2013.36     20.57 o 
  13   1   5      547.47      556.83     11.50 o 
  14   1   5      853.24      859.45     13.97 o 
  15   1   5     1149.80     1104.28     23.52 o 
   0   2   5     7157.29     7869.68     70.94 o 
   1   2   5      259.63      258.74     12.28 o 
   2   2   5      898.56      695.85      9.67 o 
   3   2   5     4668.27     5171.25    110.91 o 
   4   2   5     2169.68     2028.01     33.77 o 
   5   2   5      466.88      609.35     20.80 o 
   6   2   5     2581.94     2590.35     45.05 o 
   7   2   5     6211.73     6857.86     90.65 o 
   8   2   5     4523.90     4567.07    258.24 o 
   9   2   5       32.47       58.41     61.96 o 
  10   2   5     3351.18     3559.91     42.91 o 
  11   2   5      199.06      231.51     10.44 o 
  12   2   5      229.37      238.97     10.22 o 
  13   2   5       47.24       63.95      7.81 o 
  14   2   5        7.47       23.13      6.75 o 
  15   2   5        1.56        7.91      9.03 o 
   1   3   5      517.98      714.73     30.18 o 
   2   3   5      264.78      201.75     10.59 o 
   3   3   5     4279.67     4475.53     39.35 o 
   4   3   5    20539.10    21410.39    179.90 o 
   5   3   5     1990.87     1689.25     28.25 o 
   6   3   5     4103.66     4061.91    145.28 o 
   7   3   5      679.93      906.03     32.38 o 
   8   3   5     9635.16     9705.60    223.34 o 
   9   3   5     8349.00     8136.62     67.39 o 
  10   3   5     8422.37     8139.46     59.36 o 
  11   3   5     2615.67     2328.53     31.40 o 
  12   3   5       43.15      111.10     13.51 o 
  13   3   5       92.24      106.04      9.13 o 
  14   3   5      189.61      194.95     11.66 o 
   0   4   5    30171.14    28668.36    148.09 o 
   1   4   5     3000.93     3293.77     44.59 o 
   2   4   5        7.44       44.33     11.78 o 
   3   4   5      472.84      511.29     15.15 o 
   4   4   5    13698.04    14971.90    296.38 o 
   5   4   5        3.11       47.05     16.90 o 
   6   4   5      730.74      809.23     33.76 o 
   7   4   5     2825.68     2708.53     70.23 o 
   8   4   5       31.03       94.96     89.49 o 
   9   4   5      251.38      260.60     14.26 o 
  10   4   5     4245.85     4105.16     67.92 o 
  11   4   5      153.63      184.26     17.28 o 
  12   4   5     1400.05     1486.43     25.02 o 
  13   4   5      138.61      166.53     11.95 o 
  14   4   5     2238.06     2656.64     50.58 o 
   1   5   5     3650.52     3621.95     61.82 o 
   2   5   5    45479.34    43974.94    183.42 o 
   3   5   5     9200.02     9186.67    114.33 o 
   4   5   5      117.71       85.13     14.21 o 
   5   5   5      575.16      801.35     34.23 o 
   6   5   5     4744.88     4443.69     77.85 o 
   7   5   5     1233.22     1350.15     58.33 o 
   8   5   5      709.24      810.05     17.86 o 
   9   5   5     1836.92     1686.43     80.26 o 
  10   5   5      260.24      213.11     15.97 o 
  11   5   5     2464.89     2308.64     47.77 o 
  12   5   5     7060.37     7773.06     58.41 o 
  13   5   5       13.23       31.96     12.03 o 
  14   5   5      441.45      422.95     20.39 o 
   0   6   5     3115.87     2826.08     81.16 o 
   1   6   5      544.37      625.47     23.33 o 
   2   6   5      982.61      948.11     25.93 o 
   3   6   5      443.30      400.84     19.99 o 
   4   6   5    12706.63    12251.51    130.54 o 
   5   6   5       34.59       82.20     37.22 o 
   6   6   5    15881.11    15653.48    309.83 o 
   7   6   5     3953.10     3913.44     41.89 o 
   8   6   5     6151.90     5856.93     57.32 o 
   9   6   5      549.50      449.16     97.18 o 
  10   6   5     2618.99     2616.43     39.45 o 
  11   6   5      619.02      698.43     37.53 o 
  12   6   5     1189.84     1295.77     41.04 o 
  13   6   5       87.01      114.76     11.62 o 
   1   7   5      202.83      270.38     22.70 o 
   2   7   5    10031.08     9268.56     92.42 o 
   3   7   5     4826.80     4788.30     62.30 o 
   4   7   5     8821.08     9287.78    142.40 o 
   5   7   5      692.64      650.97     63.46 o 
   6   7   5     3326.12     3661.56     49.25 o 
   7   7   5     1662.48     1691.32     33.80 o 
   8   7   5    12216.47    11012.14    373.72 o 
   9   7   5     2235.64     2161.86     62.50 o 
  10   7   5     3915.31     3797.87     47.47 o 
  11   7   5      784.81      900.06     42.09 o 
  12   7   5     3304.03     3790.70     69.84 o 
  13   7   5      312.86      316.58     11.82 o 
   0   8   5    29128.81    28539.27    436.13 o 
   1   8   5     3273.66     3151.23     80.58 o 
   2   8   5      125.97       89.81     30.50 o 
   3   8   5       16.76       55.30     20.10 o 
   4   8   5    19565.92    18891.50    182.26 o 
   5   8   5     2198.35     2236.04     32.93 o 
   6   8   5     2827.17     2640.09    165.90 o 
   7   8   5        2.37       45.48     15.31 o 
   8   8   5      680.52      687.36     25.39 o 
   9   8   5      672.56      559.35     22.13 o 
  10   8   5     5075.17     5621.07     73.56 o 
  11   8   5        0.11       37.04     10.98 o 
  12   8   5      219.79      157.56      9.51 o 
   1   9   5     1542.44     1497.44     28.68 o 
   2   9   5    16563.60    15855.82    107.70 o 
   3   9   5     3622.25     3777.40     43.11 o 
   4   9   5      726.28      719.79     18.05 o 
   5   9   5       50.49      108.95     11.12 o 
   6   9   5     9175.11     8975.38     81.88 o 
   7   9   5      667.53      708.23     21.93 o 
   8   9   5      827.15      773.86     32.12 o 
   9   9   5      129.07      155.57     13.49 o 
  10   9   5        1.05       36.78      9.15 o 
  11   9   5      374.27      425.33     12.73 o 
   0  10   5    12397.98    11256.41    399.57 o 
   1  10   5      454.42      504.10     17.17 o 
   2  10   5     1736.49     1814.32     27.39 o 
   3  10   5     1891.94     1721.87     44.53 o 
   4  10   5     2746.70     2796.95     37.89 o 
   5  10   5     1852.26     1856.50     26.69 o 
   6  10   5     4465.35     4169.53     53.11 o 
   7  10   5     1158.22     1137.52     28.71 o 
   8  10   5     3430.45     3614.26     98.28 o 
   9  10   5      107.02      123.83     21.74 o 
  10  10   5     5643.59     5658.29     38.81 o 
   1  11   5      388.95      423.78     14.11 o 
   2  11   5     5607.94     5609.61     53.34 o 
   3  11   5       55.04       75.69      9.70 o 
   4  11   5     3530.85     3383.85     44.52 o 
   5  11   5      880.67     1003.24     82.57 o 
   6  11   5     4353.31     4381.77    137.76 o 
   7  11   5       21.96       44.74     11.70 o 
   8  11   5     9842.72    10006.27     56.11 o 
   9  11   5     1741.38     1772.31     17.76 o 
   0  12   5     9778.66     9609.10    172.55 o 
   1  12   5     2670.84     2964.59     32.38 o 
   2  12   5      841.71      804.13     15.90 o 
   3  12   5      350.23      446.05     13.15 o 
   4  12   5     5018.64     4925.47    236.21 o 
   5  12   5      595.50      759.64     24.37 o 
   6  12   5      108.84      140.25     12.80 o 
   7  12   5      206.38      195.92     11.14 o 
   1  13   5      915.47      934.96     36.71 o 
   2  13   5     6347.01     6473.94     64.29 o 
   3  13   5      290.56      327.10     15.05 o 
   4  13   5        7.56       31.96     11.90 o 
   5  13   5       51.97       71.10     11.83 o 
   1  14   5      721.49      801.41     20.09 o 
   0   0   6    81759.95    76290.88    165.68 o 
   1   0   6    37494.64    41279.26    148.51 o 
   2   0   6       92.27       85.78      8.61 o 
   3   0   6    20180.98    20345.52    195.53 o 
   4   0   6    11028.53    11085.09    108.09 o 
   5   0   6     9027.46     9284.48    295.21 o 
   6   0   6     4039.74     4187.44     90.31 o 
   7   0   6     1583.64     1295.38     93.58 o 
   8   0   6     2776.36     3241.77    305.80 o 
   9   0   6     6615.94     7197.04    195.87 o 
  10   0   6       93.14      178.34     15.66 o 
  11   0   6       46.69       70.71     11.34 o 
  12   0   6      217.66      251.64     13.85 o 
  13   0   6     7176.27     7487.23     77.55 o 
  14   0   6     7267.25     7202.72    121.33 o 
   1   1   6    34543.40    35219.09    662.60 o 
   2   1   6     6334.20     6810.15     59.26 o 
   3   1   6      389.40      321.16     10.84 o 
   4   1   6     1259.14     1433.32     27.45 o 
   5   1   6    18571.76    20240.79    125.57 o 
   6   1   6     4987.70     5374.71    111.43 o 
   7   1   6      549.40      497.46     35.22 o 
   8   1   6     4416.99     4527.13    104.32 o 
   9   1   6    11716.94    12106.76    115.62 o 
  10   1   6      116.11      137.22     11.01 o 
  11   1   6     2191.08     2210.00     46.16 o 
  12   1   6      476.66      520.76     46.46 o 
  13   1   6     1713.36     1798.44     17.52 o 
  14   1   6       51.40       79.19      7.22 o 
   0   2   6      382.39      637.75     34.16 o 
   1   2   6       75.92       99.65     10.69 o 
   2   2   6     9457.49     9954.23    127.98 o 
   3   2   6    43267.73    46933.44    720.17 o 
   4   2   6     1849.38     2299.05     73.56 o 
   5   2   6     5515.40     6270.63     75.90 o 
   6   2   6    26936.06    26823.38    538.62 o 
   7   2   6    40254.49    39795.66   1147.29 o 
   8   2   6     9359.67    10206.39    237.85 o 
   9   2   6     1036.02     1113.94     29.17 o 
  10   2   6     2673.47     2541.30    131.01 o 
  11   2   6     7744.98     7481.25    156.50 o 
  12   2   6     3792.11     3963.03     53.84 o 
  13   2   6      110.91      181.17      9.74 o 
  14   2   6      138.56      274.83     22.37 o 
   1   3   6    13231.13    13937.18    123.81 o 
   2   3   6    11567.05    11465.12     69.77 o 
   3   3   6     4353.30     4600.95     79.78 o 
   4   3   6     2714.33     2980.03     48.37 o 
   5   3   6    12853.30    11140.19    156.82 o 
   6   3   6      626.64      612.90     28.68 o 
   7   3   6     1091.50     1361.88     48.97 o 
   8   3   6      391.36      487.33     74.80 o 
   9   3   6     1058.01     1164.93     50.07 o 
  10   3   6       17.59       27.02     11.99 o 
  11   3   6     3631.60     3636.68     48.11 o 
  12   3   6     1517.15     1315.21     39.61 o 
  13   3   6      362.69      444.36     19.39 o 
  14   3   6       12.70       21.68      9.20 o 
   0   4   6    31249.34    30292.64    254.94 o 
   1   4   6    23687.42    21988.85    101.25 o 
   2   4   6      253.23      213.37     11.52 o 
   3   4   6     4334.97     4284.48     45.44 o 
   4   4   6     7944.69     7682.70     79.92 o 
   5   4   6     3067.80     2909.13     58.32 o 
   6   4   6     4086.28     3729.02     79.73 o 
   7   4   6      123.46      181.25     42.04 o 
   8   4   6     1027.50     1288.53     27.63 o 
   9   4   6     1890.78     1687.45     30.49 o 
  10   4   6      538.92      469.27     25.28 o 
  11   4   6     1081.47     1013.60     20.86 o 
  12   4   6     3548.86     3508.15     65.14 o 
  13   4   6     5180.78     5490.55    102.83 o 
  14   4   6     2048.42     2036.80     64.25 o 
   1   5   6     8069.34     8183.10     75.29 o 
   2   5   6     7158.69     7665.39     70.39 o 
   3   5   6      111.62      174.49     20.03 o 
   4   5   6     2883.12     2906.26     57.93 o 
   5   5   6    22670.68    22055.12    179.37 o 
   6   5   6     1987.40     2183.89     78.01 o 
   7   5   6     1858.10     1958.66     64.33 o 
   8   5   6     6674.11     5841.37     64.57 o 
   9   5   6     5207.34     4653.66     92.87 o 
  10   5   6     1080.44     1070.44     36.96 o 
  11   5   6      187.29      179.27     14.77 o 
  12   5   6      273.29      261.11     26.44 o 
  13   5   6      418.02      459.43     16.97 o 
  14   5   6      240.52      382.01     21.12 o 
   0   6   6       11.47      155.57     32.36 o 
   1   6   6      428.20      233.32     27.06 o 
   2   6   6     7438.49     7061.85     70.71 o 
   3   6   6     4899.25     4526.71     60.44 o 
   4   6   6       69.38      130.65     23.67 o 
   5   6   6     1927.47     1743.39     64.85 o 
   6   6   6    15958.27    15154.97    200.16 o 
   7   6   6     9251.86     8377.68    114.59 o 
   8   6   6     3946.32     3725.88     52.98 o 
   9   6   6      276.14      257.78     17.31 o 
  10   6   6     1506.60     1401.53    132.83 o 
  11   6   6     1373.61     1581.17     49.17 o 
  12   6   6     1747.22     1881.60     42.15 o 
  13   6   6       63.71       53.62     10.03 o 
   1   7   6     2048.41     1920.56     66.32 o 
   2   7   6     3531.97     3639.17     60.97 o 
   3   7   6     2799.48     2631.63     55.08 o 
   4   7   6       50.72       39.78     31.02 o 
   5   7   6      152.80      141.90     18.24 o 
   6   7   6      146.53      137.82     16.74 o 
   7   7   6       89.29       58.34     11.52 o 
   8   7   6      440.35      578.10     25.60 o 
   9   7   6        9.40      132.24     26.57 o 
  10   7   6     1653.32     1714.61     80.58 o 
  11   7   6     1769.41     1724.08     29.53 o 
  12   7   6      528.12      477.01     14.29 o 
  13   7   6      184.10      120.25      8.98 o 
   0   8   6    11748.56    11465.75    131.48 o 
   1   8   6     3372.58     3306.89     60.16 o 
   2   8   6     2080.61     2016.56     44.70 o 
   3   8   6     3864.23     4094.27     49.49 o 
   4   8   6     8707.85     8716.38     96.61 o 
   5   8   6        1.27       17.62     10.72 o 
   6   8   6      299.51      335.94     20.82 o 
   7   8   6        2.63       23.16     15.32 o 
   8   8   6     1816.34     1848.74     41.00 o 
   9   8   6      680.02      647.93     23.43 o 
  10   8   6      440.17      418.89     18.36 o 
  11   8   6       71.54      133.76      9.84 o 
  12   8   6     1273.67     1202.41     70.74 o 
   1   9   6      296.05      204.05     14.65 o 
   2   9   6       56.11      129.20     15.24 o 
   3   9   6     1315.26     1150.46     52.48 o 
   4   9   6     7091.56     6589.08     63.54 o 
   5   9   6      911.61      797.20     18.44 o 
   6   9   6      131.10      145.80     15.45 o 
   7   9   6      105.78      133.49     13.57 o 
   8   9   6     1628.77     1432.73     26.73 o 
   9   9   6     1616.26     1627.97     28.53 o 
  10   9   6     2067.60     2080.54     23.68 o 
  11   9   6       25.77       13.05      9.96 o 
   0  10   6     3748.22     3235.36    142.19 o 
   1  10   6      644.25      621.07     17.74 o 
   2  10   6      206.54      200.96     14.51 o 
   3  10   6      121.85       97.99     11.33 o 
   4  10   6      422.45      418.56     14.66 o 
   5  10   6     1438.26     1327.67     28.95 o 
   6  10   6     3596.02     3129.49     91.53 o 
   7  10   6       49.07       76.58     25.99 o 
   8  10   6      115.79      165.56     39.56 o 
   9  10   6       48.54       36.87     12.80 o 
  10  10   6       21.65       24.42      7.12 o 
   1  11   6      164.81      210.59     12.87 o 
   2  11   6     2972.09     2707.02     45.86 o 
   3  11   6      143.26      163.86     11.80 o 
   4  11   6      912.09      885.09     21.62 o 
   5  11   6      285.69      322.70     36.61 o 
   6  11   6       28.35       77.73      9.95 o 
   7  11   6       59.72       39.11     11.93 o 
   8  11   6      260.24      294.85     12.87 o 
   9  11   6     1112.24     1572.93     28.09 o 
   0  12   6     1559.97     1546.47     74.16 o 
   1  12   6        6.19       33.91      9.66 o 
   2  12   6      402.47      419.45     18.83 o 
   3  12   6      438.75      471.48     14.00 o 
   4  12   6       66.82      110.86     14.16 o 
   5  12   6        9.26       27.12     10.66 o 
   6  12   6      496.12      549.86     16.53 o 
   7  12   6      536.91      709.60     26.66 o 
   1  13   6     1445.47     1461.52     20.59 o 
   2  13   6     3272.29     3281.89     36.83 o 
   3  13   6     1911.68     2152.66     71.03 o 
   4  13   6      548.44      472.05     14.15 o 
   5  13   6      179.20      165.64      8.60 o 
   1   1   7     9810.62    10441.23    147.94 o 
   2   1   7     1897.80     1774.19     21.03 o 
   3   1   7    24773.84    23685.49    101.65 o 
   4   1   7       10.90       78.23     14.81 o 
   5   1   7     4381.18     3823.22    103.63 o 
   6   1   7      778.32     1056.58     47.89 o 
   7   1   7      313.16      305.10     29.98 o 
   8   1   7     1125.59     1113.35     39.47 o 
   9   1   7    17066.81    17301.13     84.53 o 
  10   1   7      135.46      106.92      9.25 o 
  11   1   7     6233.62     6044.92    121.05 o 
  12   1   7      192.22      203.55     10.74 o 
  13   1   7        7.02       19.28      7.01 o 
  14   1   7      163.80      150.27      7.35 o 
   0   2   7     7672.58     8236.86     70.44 o 
   1   2   7     1442.63     1688.13     29.55 o 
   2   2   7     1125.85      974.19     23.43 o 
   3   2   7     2201.42     2061.21     29.49 o 
   4   2   7       11.52       32.04     13.05 o 
   5   2   7      233.10      327.01     25.97 o 
   6   2   7       28.85       84.88     20.15 o 
   7   2   7     5860.45     6003.58    214.87 o 
   8   2   7      135.55       91.73     44.14 o 
   9   2   7      998.41     1057.83     28.56 o 
  10   2   7      118.69      165.35     11.19 o 
  11   2   7     1801.30     1876.66     46.98 o 
  12   2   7      882.66      923.77     26.70 o 
  13   2   7        7.59       31.02      7.75 o 
  14   2   7      634.76      728.52     31.04 o 
   1   3   7     4199.02     4718.76     89.54 o 
   2   3   7     5424.35     5145.54     50.79 o 
   3   3   7     6363.22     6195.65     63.33 o 
   4   3   7       21.11       22.55     12.08 o 
   5   3   7    11810.38    11082.35    107.03 o 
   6   3   7     2924.28     2854.36    104.97 o 
   7   3   7     3945.31     4676.27     85.46 o 
   8   3   7      369.94      507.78     78.24 o 
   9   3   7    14799.24    14514.12    123.93 o 
  10   3   7       24.62       42.94     16.06 o 
  11   3   7     5437.12     5340.12     90.89 o 
  12   3   7      567.94      646.52     17.40 o 
  13   3   7      574.76      720.52     19.65 o 
  14   3   7       38.28       23.02      8.42 o 
   0   4   7     1322.97     1001.97     34.09 o 
   1   4   7    11253.19    11257.22     92.77 o 
   2   4   7       24.61       31.35     10.83 o 
   3   4   7     2174.75     2250.64     38.33 o 
   4   4   7     1528.69     1488.33     31.68 o 
   5   4   7      766.69      792.72     30.04 o 
   6   4   7     1025.14     1123.16     55.26 o 
   7   4   7      485.59      453.38     37.50 o 
   8   4   7      417.48      475.52     21.33 o 
   9   4   7      259.23      265.76     13.07 o 
  10   4   7      571.53      640.21     30.19 o 
  11   4   7      302.02      346.70     26.60 o 
  12   4   7       22.42       27.00     14.36 o 
  13   4   7     1826.15     1820.83     31.84 o 
  14   4   7      130.19      226.31     10.55 o 
   1   5   7     9216.98     8352.49     89.22 o 
   2   5   7     4008.78     4221.38     47.15 o 
   3   5   7    19229.09    18769.25    381.01 o 
   4   5   7      973.11      667.00     24.12 o 
   5   5   7     1494.20     1613.55     56.18 o 
   6   5   7      740.04      730.44     42.36 o 
   7   5   7     4203.65     4307.44     49.17 o 
   8   5   7     1899.27     1914.90     35.28 o 
   9   5   7      146.11      155.28     17.58 o 
  10   5   7     1224.52     1166.28     37.23 o 
  11   5   7     6031.85     6125.37    288.75 o 
  12   5   7      437.03      672.29     33.43 o 
  13   5   7      524.98      552.90     17.41 o 
  14   5   7       28.53       48.56      9.25 o 
   0   6   7    10066.83    10030.73    401.88 o 
   1   6   7        7.40       45.62     15.49 o 
   2   6   7     1371.71     1476.42     62.30 o 
   3   6   7     6639.94     6368.70     93.44 o 
   4   6   7     4514.55     4439.65     95.82 o 
   5   6   7      809.50      841.50     40.99 o 
   6   6   7      848.18      825.57     21.57 o 
   7   6   7    10046.23     9743.25     59.68 o 
   8   6   7     1371.56     1401.86     36.96 o 
   9   6   7      110.61      125.78     15.49 o 
  10   6   7     1128.76     1104.95     44.71 o 
  11   6   7     2867.95     3130.65     65.77 o 
  12   6   7       30.69       48.04     19.77 o 
  13   6   7      822.71      868.15     43.24 o 
   1   7   7     1466.71     1492.00     40.69 o 
   2   7   7     3160.66     2702.86     56.01 o 
   3   7   7     3184.97     2835.32     57.64 o 
   4   7   7      122.60      192.98     65.16 o 
   5   7   7     8246.77     7671.85    197.14 o 
   6   7   7     3803.47     3776.61     39.03 o 
   7   7   7       71.73       97.90     12.41 o 
   8   7   7     1824.58     1966.06     39.41 o 
   9   7   7    14466.23    14807.11    436.44 o 
  10   7   7      177.76      165.27     24.11 o 
  11   7   7      189.51      259.14     27.17 o 
  12   7   7     1084.66     1351.04     33.60 o 
   0   8   7     8870.38     8853.57    167.52 o 
   1   8   7    13882.87    13391.20    108.32 o 
   2   8   7      819.85      756.32     20.85 o 
   3   8   7     6572.39     6492.85     63.17 o 
   4   8   7     1667.36     1623.21     44.50 o 
   5   8   7     3545.98     3492.65    112.32 o 
   6   8   7     2079.14     2011.56     47.56 o 
   7   8   7     1865.07     1929.14     49.87 o 
   8   8   7      794.86      813.64     19.46 o 
   9   8   7     1883.81     1865.96     39.12 o 
  10   8   7     1495.23     1884.56     29.42 o 
  11   8   7      583.65      582.44     19.87 o 
  12   8   7      286.84      442.05     18.53 o 
   1   9   7     9179.99     8619.89     62.53 o 
   2   9   7     6488.28     6221.72     78.92 o 
   3   9   7     9022.15     8324.77    118.04 o 
   4   9   7     1392.71     1316.06     25.95 o 
   5   9   7     1637.03     1592.48     41.20 o 
   6   9   7     1998.34     2248.58     99.55 o 
   7   9   7      137.22      203.04     15.50 o 
   8   9   7     2533.87     2506.18     40.82 o 
   9   9   7      107.21      144.84     10.13 o 
  10   9   7     1134.42     1372.55     26.91 o 
  11   9   7     1371.78     1307.96     25.38 o 
   0  10   7     2154.05     1917.61     38.81 o 
   1  10   7       71.65       93.62     10.50 o 
   2  10   7        1.88       12.88      9.34 o 
   3  10   7     6595.62     5844.91     51.57 o 
   4  10   7     5360.85     5158.58     47.58 o 
   5  10   7      191.98      180.97     15.55 o 
   6  10   7      997.14      944.45     24.99 o 
   7  10   7    10979.32    11434.34    401.59 o 
   8  10   7      306.18      413.35     30.84 o 
   9  10   7      261.88      270.09     15.67 o 
  10  10   7     1517.79     1467.22     25.13 o 
   1  11   7     2690.78     2562.32     38.16 o 
   2  11   7     3999.16     3929.38     45.47 o 
   3  11   7       17.48       44.55      9.33 o 
   4  11   7     2312.29     1906.57     24.50 o 
   5  11   7    12757.28    12184.00    111.23 o 
   6  11   7      584.76      615.64     18.71 o 
   7  11   7     1635.49     1601.67     31.94 o 
   8  11   7      382.68      454.80     43.71 o 
   9  11   7     5166.86     5656.48     45.93 o 
   0  12   7     2711.82     2628.46    159.19 o 
   1  12   7     7843.07     7943.20     87.95 o 
   2  12   7       59.67       50.76      8.91 o 
   3  12   7     1827.62     1861.29     30.55 o 
   4  12   7     2447.86     2426.69     82.00 o 
   5  12   7     1819.03     2117.12     31.51 o 
   6  12   7     2112.91     2163.62     26.55 o 
   7  12   7      264.50      329.18     14.71 o 
   1  13   7     4047.20     3906.44     54.64 o 
   2  13   7     2499.31     2541.98     67.50 o 
   3  13   7     1532.28     1608.16     22.66 o 
   4  13   7      166.35      171.93      9.25 o 
   0   0   8   166492.44   150644.56    503.48 o 
   1   0   8      189.40      131.10      9.55 o 
   2   0   8    20352.57    21922.10    454.48 o 
   3   0   8     1833.59     2956.73     75.45 o 
   4   0   8    41308.52    42316.74    197.65 o 
   5   0   8      410.89      486.46     30.04 o 
   6   0   8     1137.13     1092.18     47.93 o 
   7   0   8     7507.68     7329.90    617.12 o 
   8   0   8      902.64     1098.05    104.20 o 
   9   0   8        8.65       31.06     15.21 o 
  10   0   8    10545.66    10404.94    551.45 o 
  11   0   8     3606.27     3547.14     44.22 o 
  12   0   8      938.95     1112.28     24.78 o 
  13   0   8      455.44      426.28     17.04 o 
  14   0   8     8622.06     9099.37     48.14 o 
   1   1   8     2377.45     2529.62     59.39 o 
   2   1   8    18961.09    20215.30    126.33 o 
   3   1   8     6619.11     7361.62     88.85 o 
   4   1   8     8819.82     8883.10     73.66 o 
   5   1   8     2735.48     3309.38    107.86 o 
   6   1   8    16324.18    16286.08    143.24 o 
   7   1   8       65.10       86.54     28.54 o 
   8   1   8     6169.98     6443.37    106.21 o 
   9   1   8      553.62      729.28     33.99 o 
  10   1   8     4045.31     3897.30     49.80 o 
  11   1   8        9.84       62.24     10.42 o 
  12   1   8     5263.53     5092.66     45.55 o 
  13   1   8      740.00      848.86     17.15 o 
  14   1   8      106.70      110.34      9.32 o 
   0   2   8      104.62       81.56     17.97 o 
   1   2   8     2877.26     2794.96     35.37 o 
   2   2   8    17796.37    18472.69    219.13 o 
   3   2   8     6864.01     8043.11    199.72 o 
   4   2   8    15543.96    17694.40    111.60 o 
   5   2   8     6899.75     7124.63    122.02 o 
   6   2   8    44378.05    45969.32    250.82 o 
   7   2   8      218.34      292.76     43.05 o 
   8   2   8    26709.23    26826.78    244.90 o 
   9   2   8      579.74      647.46     99.52 o 
  10   2   8     7828.34     7333.40    122.63 o 
  11   2   8      187.81      267.03     14.28 o 
  12   2   8     3379.20     3505.40     51.09 o 
  13   2   8     1934.82     2210.04     29.68 o 
  14   2   8      113.16      104.87      7.33 o 
   1   3   8     2120.37     2280.78     47.58 o 
   2   3   8    43928.58    44101.84    339.99 o 
   3   3   8       29.70       44.43     16.34 o 
   4   3   8       27.30      100.18     15.44 o 
   5   3   8     2258.26     1961.43    119.25 o 
   6   3   8     4392.77     4466.12     85.25 o 
   7   3   8      131.50      156.02     33.11 o 
   8   3   8     5090.65     4912.68     59.16 o 
   9   3   8     3742.26     3828.74     74.40 o 
  10   3   8       95.63       84.04     23.13 o 
  11   3   8      315.34      337.83     19.73 o 
  12   3   8     7539.46     7185.67    187.21 o 
  13   3   8       13.92       27.60      8.51 o 
  14   3   8        2.97        4.62      7.28 o 
   0   4   8    51269.01    49949.29    358.59 o 
   1   4   8     3516.80     3776.50     52.10 o 
   2   4   8     2086.30     2392.72     49.17 o 
   3   4   8     1426.74     1590.56     33.60 o 
   4   4   8    19324.02    18259.99    440.55 o 
   5   4   8     1165.65     1252.38     36.80 o 
   6   4   8     2353.44     2248.51     64.59 o 
   7   4   8     4370.27     4234.56    204.44 o 
   8   4   8      198.00      199.67     15.11 o 
   9   4   8       73.71       64.77     14.59 o 
  10   4   8     3007.93     2750.07     66.28 o 
  11   4   8     1772.24     1831.84     67.37 o 
  12   4   8     1704.54     1810.34     58.09 o 
  13   4   8      333.32      288.07     14.45 o 
  14   4   8     5777.20     5493.53     87.45 o 
   1   5   8     6399.25     6491.85     77.21 o 
   2   5   8     7645.14     7913.87     75.65 o 
   3   5   8     3059.71     2670.07     49.12 o 
   4   5   8    10149.39    10436.25    115.39 o 
   5   5   8       80.30       67.48     30.05 o 
   6   5   8    10214.71    10243.45    283.25 o 
   7   5   8     2095.69     1951.26     27.94 o 
   8   5   8    10965.62    10190.52     61.92 o 
   9   5   8      840.51      697.99     19.11 o 
  10   5   8     3928.91     3717.93     76.71 o 
  11   5   8      184.96      346.32     21.47 o 
  12   5   8     1012.80      994.81     37.24 o 
  13   5   8      586.95      692.58     18.93 o 
   0   6   8      193.17      299.14     25.17 o 
   1   6   8        4.91       19.49     20.97 o 
   2   6   8     5229.40     5144.65    123.48 o 
   3   6   8      702.03      713.27     32.30 o 
   4   6   8     2009.27     2027.25     56.56 o 
   5   6   8     2451.25     2464.76     60.69 o 
   6   6   8    11579.52    11470.21    438.25 o 
   7   6   8     1673.98     1642.03     34.71 o 
   8   6   8     6767.12     6512.32    232.31 o 
   9   6   8      405.07      365.79     23.93 o 
  10   6   8     4756.09     4355.18     81.43 o 
  11   6   8      116.17      149.60     24.72 o 
  12   6   8     1836.96     1897.37     42.65 o 
  13   6   8      500.69      474.99     14.25 o 
   1   7   8     1399.20     1511.21     56.22 o 
   2   7   8     6369.24     6721.54     88.15 o 
   3   7   8      231.05      241.02     37.12 o 
   4   7   8     1196.37     1198.39     28.32 o 
   5   7   8     3327.13     3317.63     37.41 o 
   6   7   8     2169.12     2069.70     34.48 o 
   7   7   8      192.75      195.53     13.64 o 
   8   7   8        4.12       25.71     11.04 o 
   9   7   8      696.79      725.48     24.01 o 
  10   7   8      718.97      690.28     34.11 o 
  11   7   8       10.89       18.36     16.21 o 
  12   7   8     1492.01     1147.69     25.69 o 
   0   8   8    21424.39    21590.93    112.73 o 
   1   8   8     1022.79     1013.31     21.83 o 
   2   8   8      397.16      383.78     15.40 o 
   3   8   8       19.41       68.06     11.31 o 
   4   8   8     4744.95     4757.14    132.60 o 
   5   8   8      175.38      145.50     10.49 o 
   6   8   8      104.06      110.49     14.04 o 
   7   8   8      767.18      757.00     19.08 o 
   8   8   8       72.09      135.97     11.23 o 
   9   8   8       80.99       44.94     11.16 o 
  10   8   8      522.12      434.37     16.36 o 
  11   8   8     1356.62     1311.11     19.60 o 
   1   9   8       13.12       67.81      9.62 o 
   2   9   8      111.34       99.23     11.95 o 
   3   9   8     1119.13     1236.75     29.68 o 
   4   9   8     1745.85     1712.53     71.65 o 
   5   9   8      705.96      767.08     23.17 o 
   6   9   8     1611.65     1789.94     30.96 o 
   7   9   8      205.18      250.14     26.28 o 
   8   9   8     3010.34     2863.02     57.61 o 
   9   9   8       26.48       58.15      8.20 o 
  10   9   8     1245.50     1196.90     36.92 o 
  11   9   8       38.94       22.57      7.66 o 
   0  10   8     3212.03     2756.00     43.97 o 
   1  10   8       58.58       70.83     11.88 o 
   2  10   8      736.39      703.59     23.12 o 
   3  10   8      700.70      698.25     20.35 o 
   4  10   8      251.49      248.54     11.76 o 
   5  10   8       94.12       68.78     12.01 o 
   6  10   8      866.73      877.86     32.22 o 
   7  10   8      128.76      157.20     17.91 o 
   8  10   8      370.20      396.15     14.34 o 
   9  10   8       57.06       29.70      8.14 o 
  10  10   8        0.99       24.27      7.09 o 
   1  11   8      198.09      203.27     12.66 o 
   2  11   8     1518.20     1472.85     22.20 o 
   3  11   8        5.93       19.58      8.26 o 
   4  11   8     1399.00     1288.01     27.48 o 
   5  11   8       27.02       56.46     14.71 o 
   6  11   8       18.29       48.91      8.14 o 
   7  11   8      218.29      210.40      9.26 o 
   8  11   8      188.28      220.55     17.61 o 
   0  12   8      281.54      377.13     17.16 o 
   1  12   8       10.69       34.35      8.14 o 
   2  12   8      353.76      343.31     11.48 o 
   3  12   8       22.63       57.42      9.07 o 
   4  12   8        5.74       28.46      9.59 o 
   5  12   8        2.43       28.21      9.14 o 
   6  12   8      961.95     1031.61     36.01 o 
   7  12   8      561.84      409.54     13.79 o 
   1  13   8        6.93       29.14      5.88 o 
   2  13   8     3724.67     3896.83    107.96 o 
   3  13   8       41.90      102.04     16.12 o 
   4  13   8      285.23      317.87     13.29 o 
   1   1   9      682.95      705.87     24.79 o 
   2   1   9    29044.09    30538.42    432.09 o 
   3   1   9     8888.44     9022.43    129.19 o 
   4   1   9     4018.10     3966.10     50.28 o 
   5   1   9     3276.43     3273.24     54.04 o 
   6   1   9      292.73      523.17     39.07 o 
   7   1   9       29.58       70.91     29.97 o 
   8   1   9     2756.65     2582.96     36.69 o 
   9   1   9       17.84       87.94     50.19 o 
  10   1   9     3854.81     4040.33     52.47 o 
  11   1   9      818.09      811.23     20.41 o 
  12   1   9      208.11      233.25     11.79 o 
  13   1   9       86.53       95.93      8.11 o 
  14   1   9      633.57      739.84     27.65 o 
   0   2   9      120.57      124.27     24.78 o 
   1   2   9     3307.26     3759.29     66.25 o 
   2   2   9      571.19      512.79     13.91 o 
   3   2   9    10052.65    11322.83    226.50 o 
   4   2   9      458.84      552.46     22.66 o 
   5   2   9       16.02       56.12     25.78 o 
   6   2   9       67.14      122.70     25.20 o 
   7   2   9     2353.88     2352.61     70.72 o 
   8   2   9      385.54      438.88     19.28 o 
   9   2   9       98.86      103.71     22.83 o 
  10   2   9     1341.84     1121.27     45.20 o 
  11   2   9      286.53      339.20     20.14 o 
  12   2   9       38.27       40.07     13.07 o 
  13   2   9      323.48      404.01     12.84 o 
  14   2   9       26.21       37.08      9.20 o 
   1   3   9     1832.18     1892.87     31.38 o 
   2   3   9    14425.96    13560.99    210.82 o 
   3   3   9     3978.87     4086.13     50.96 o 
   4   3   9    13702.30    13381.64    117.73 o 
   5   3   9    11593.76    11192.09    113.82 o 
   6   3   9      859.85      850.69     35.21 o 
   7   3   9       18.76       76.34     48.18 o 
   8   3   9     3545.68     3380.87     37.57 o 
   9   3   9     7506.22     7146.35    172.38 o 
  10   3   9     1720.93     1628.23     53.40 o 
  11   3   9        6.93       13.97     13.77 o 
  12   3   9     1046.61     1123.69     26.77 o 
  13   3   9     1202.43     1407.04     23.93 o 
  14   3   9      425.52      463.06     16.92 o 
   0   4   9     9121.26    10078.61    120.52 o 
   1   4   9     2668.18     2606.22     53.77 o 
   2   4   9     2282.01     2490.73     45.18 o 
   3   4   9     3112.56     3143.06     52.83 o 
   4   4   9     1097.86     1098.96     31.96 o 
   5   4   9      906.64      847.40     51.17 o 
   6   4   9      276.15      368.33     36.11 o 
   7   4   9     6545.40     6876.42    199.40 o 
   8   4   9       38.05       31.52     14.07 o 
   9   4   9     1459.25     1402.73     67.72 o 
  10   4   9       56.41       61.00     24.03 o 
  11   4   9      573.12      662.20     23.79 o 
  12   4   9      188.53      186.61     14.05 o 
  13   4   9      470.80      560.79     15.59 o 
   1   5   9    29416.29    29640.55    181.98 o 
   2   5   9    11934.78    10607.98    111.17 o 
   3   5   9    12286.42    12168.57    105.80 o 
   4   5   9    13623.09    12429.22    161.60 o 
   5   5   9     2833.55     2989.14     72.77 o 
   6   5   9        0.14       71.07     18.88 o 
   7   5   9       71.70      153.65     73.10 o 
   8   5   9        3.97       37.07     16.30 o 
   9   5   9      668.07      708.69     25.55 o 
  10   5   9     3830.94     3870.13     76.32 o 
  11   5   9     2084.21     2232.53    116.66 o 
  12   5   9     1416.37     1444.06    122.19 o 
  13   5   9      970.36     1150.95     18.22 o 
   0   6   9     1694.53     1620.56     76.21 o 
   1   6   9     3998.16     4089.84     71.48 o 
   2   6   9      401.81      409.98     25.14 o 
   3   6   9     9550.03     9751.70    106.35 o 
   4   6   9      480.75      539.60     34.56 o 
   5   6   9      364.50      388.73     19.83 o 
   6   6   9     2451.74     2429.78     54.48 o 
   7   6   9    11040.07    10521.83    105.48 o 
   8   6   9       16.23       73.28     15.01 o 
   9   6   9      450.97      413.11     36.19 o 
  10   6   9       58.99       89.50     22.32 o 
  11   6   9     4739.53     5450.85    405.60 o 
  12   6   9      739.98      770.20     30.10 o 
  13   6   9      583.02      616.59     16.17 o 
   1   7   9     2055.84     2015.95     64.48 o 
   2   7   9     1641.28     1389.11     38.63 o 
   3   7   9      503.32      574.40     56.46 o 
   4   7   9     7706.06     7338.40     66.99 o 
   5   7   9    27644.69    26072.96    773.44 o 
   6   7   9     1350.47     1370.88     42.70 o 
   7   7   9      321.20      340.15     19.59 o 
   8   7   9     1042.17      976.60     62.98 o 
   9   7   9     8564.00     8306.68     99.44 o 
  10   7   9     4404.64     4349.78     65.51 o 
  11   7   9       68.94       95.16     15.92 o 
  12   7   9       83.03      118.98      8.00 o 
   0   8   9     3748.94     3462.38    130.05 o 
   1   8   9    12033.98    12173.94     91.77 o 
   2   8   9     1127.29     1008.75     18.66 o 
   3   8   9    11675.74    11401.19    145.94 o 
   4   8   9     2877.59     2617.75     51.66 o 
   5   8   9     1009.55     1133.45     28.85 o 
   6   8   9      452.88      448.38     19.36 o 
   7   8   9     3852.30     4082.72     45.64 o 
   8   8   9      607.99      717.89     20.22 o 
   9   8   9      626.20      625.94     18.71 o 
  10   8   9      192.60      218.82     37.51 o 
  11   8   9     2245.48     2438.89     49.15 o 
   1   9   9    13813.16    12932.29     90.98 o 
   2   9   9     1079.69     1016.13     22.42 o 
   3   9   9    12027.26    11941.80    312.29 o 
   4   9   9     2270.99     2084.16     55.72 o 
   5   9   9     2417.02     2559.56     91.06 o 
   6   9   9      722.13      753.31     40.41 o 
   7   9   9       16.00        9.71     11.39 o 
   8   9   9     1281.31     1435.43     34.01 o 
   9   9   9     2782.82     2996.34     48.17 o 
  10   9   9     1774.71     1813.11     32.80 o 
   0  10   9     1127.89     1001.20     27.28 o 
   1  10   9      250.31      233.67     11.97 o 
   2  10   9      914.18      836.98     21.09 o 
   3  10   9    11078.27     9956.98     75.41 o 
   4  10   9      482.58      495.97     30.84 o 
   5  10   9      126.75      137.53     13.34 o 
   6  10   9     1050.82     1077.14     23.74 o 
   7  10   9    13410.68    13511.53    359.89 o 
   8  10   9     2654.18     2770.48     96.98 o 
   9  10   9       93.35       66.30     11.39 o 
   1  11   9     3415.56     3246.36     30.36 o 
   2  11   9        7.86       21.09      8.21 o 
   3  11   9        3.78       28.16      8.16 o 
   4  11   9     1238.48     1384.10     27.16 o 
   5  11   9     9019.77     8924.83    185.52 o 
   6  11   9      230.45      287.44     13.40 o 
   7  11   9        2.62        6.01      7.97 o 
   8  11   9     1205.88     1431.21     25.08 o 
   0  12   9      483.81      560.27     20.96 o 
   1  12   9     9316.16     9106.07     71.01 o 
   2  12   9      707.30      739.49     17.67 o 
   3  12   9     3799.24     3838.37     45.81 o 
   4  12   9        9.45       34.17      8.78 o 
   5  12   9      979.03     1207.10     20.47 o 
   6  12   9     2544.93     2805.39     35.19 o 
   1  13   9     2617.30     2584.42     25.86 o 
   2  13   9       76.27      121.09     15.88 o 
   3  13   9     1770.02     1867.84     27.68 o 
   0   0  10    58247.82    63100.22    273.95 o 
   1   0  10    40343.96    39343.67    282.45 o 
   2   0  10      528.18      719.81     21.09 o 
   3   0  10     3932.73     4234.46    122.88 o 
   4   0  10    13939.45    12794.67    278.93 o 
   5   0  10    11871.25    12781.78    628.92 o 
   6   0  10     5920.94     5847.69    102.35 o 
   7   0  10      577.38      649.54    142.72 o 
   8   0  10     1818.50     1658.64     42.72 o 
   9   0  10        3.25       24.17     14.64 o 
  10   0  10    14759.41    14377.10    144.80 o 
  11   0  10      919.24      779.37     58.91 o 
  12   0  10     1191.80     1262.01     68.91 o 
  13   0  10     4856.29     4382.10     59.54 o 
  14   0  10     3096.93     3278.28     37.21 o 
   1   1  10       82.14       90.25      9.10 o 
   2   1  10    27280.86    29832.41    382.33 o 
   3   1  10     1019.57     1283.22     51.17 o 
   4   1  10    12586.39    13782.90    198.04 o 
   5   1  10     3948.87     4282.70     82.62 o 
   6   1  10     7417.20     7372.79     81.82 o 
   7   1  10       29.42       33.80     29.12 o 
   8   1  10     9567.73     9902.92     63.23 o 
   9   1  10     2514.68     2484.36     94.56 o 
  10   1  10        4.50       40.55     15.96 o 
  11   1  10      240.44      258.73     14.45 o 
  12   1  10     3277.67     3372.29     43.76 o 
  13   1  10       64.63       61.31      8.42 o 
  14   1  10      186.26      193.73      8.42 o 
   0   2  10    16287.69    16517.95    119.35 o 
   1   2  10     6565.91     6504.21    105.10 o 
   2   2  10     9446.71    11111.73    208.98 o 
   3   2  10     3920.32     3893.74    116.76 o 
   4   2  10     7665.84     7995.41    117.19 o 
   5   2  10     3001.72     3177.22     50.81 o 
   6   2  10    11462.85    12430.25    154.15 o 
   7   2  10    15802.13    15963.90    153.82 o 
   8   2  10     3978.02     3791.29     47.22 o 
   9   2  10      354.11      336.54     31.79 o 
  10   2  10     5315.62     5139.59     87.97 o 
  11   2  10     3831.70     3383.07     47.84 o 
  12   2  10      354.54      373.33     14.12 o 
  13   2  10      600.34      725.34     23.37 o 
  14   2  10     1954.62     2075.26     29.62 o 
   1   3  10     6971.56     7130.77    159.93 o 
   2   3  10    17038.06    15865.13    147.26 o 
   3   3  10     7764.12     7368.28     88.88 o 
   4   3  10     1888.15     1829.66     39.63 o 
   5   3  10     1479.87     1613.01     55.10 o 
   6   3  10     5986.39     5863.60    132.41 o 
   7   3  10      481.42      535.64     16.68 o 
   8   3  10    14101.92    13540.65     75.41 o 
   9   3  10     2077.08     1699.61     36.13 o 
  10   3  10        3.96       14.90     20.84 o 
  11   3  10      421.11      362.59     32.39 o 
  12   3  10     4259.35     4520.42     67.38 o 
  13   3  10     1924.65     1806.16     28.54 o 
  14   3  10      436.75      391.47     13.29 o 
   0   4  10    30184.84    30859.93    721.48 o 
   1   4  10    16313.40    16848.80    224.63 o 
   2   4  10      655.43      772.27     27.47 o 
   3   4  10       65.59       93.87     21.49 o 
   4   4  10    13162.92    13056.50    131.68 o 
   5   4  10     7336.30     7559.52    108.59 o 
   6   4  10     5737.26     6522.26    266.96 o 
   7   4  10      825.83      988.86     22.35 o 
   8   4  10      106.30      141.89     18.55 o 
   9   4  10      628.95      494.12     23.72 o 
  10   4  10     1660.56     1646.33     51.42 o 
  11   4  10       31.26      109.19     22.39 o 
  12   4  10      398.85      409.28     21.05 o 
  13   4  10     1974.68     1747.84     22.04 o 
   1   5  10       76.60       79.49     26.62 o 
   2   5  10     5389.90     5611.01     88.98 o 
   3   5  10     1317.00     1291.61     54.17 o 
   4   5  10     3593.45     3638.95     75.97 o 
   5   5  10     5198.37     5349.43     88.62 o 
   6   5  10     1785.02     1696.56     41.20 o 
   7   5  10      118.95      503.11     93.98 o 
   8   5  10     1302.76     1309.61     32.11 o 
   9   5  10     2125.19     1829.59     51.64 o 
  10   5  10      901.85      814.67     36.07 o 
  11   5  10       10.13       56.86     12.71 o 
  12   5  10     2553.79     2500.26     51.58 o 
  13   5  10        9.08       20.59      6.25 o 
   0   6  10       50.30       15.70     63.19 o 
   1   6  10     1920.94     2176.98     56.19 o 
   2   6  10      556.76      533.36     38.56 o 
   3   6  10     2793.60     2992.20    313.79 o 
   4   6  10     3896.75     3947.53     79.53 o 
   5   6  10      675.99      667.63     21.06 o 
   6   6  10     7898.86     7240.40     91.14 o 
   7   6  10     8615.06     7843.18     70.35 o 
   8   6  10      588.84      580.48     23.23 o 
   9   6  10       54.63       79.28     24.27 o 
  10   6  10     2947.37     2482.01     52.41 o 
  11   6  10     3361.14     3175.06    192.04 o 
  12   6  10        0.42       18.49      8.78 o 
   1   7  10     1708.27     1908.98     94.79 o 
   2   7  10     4924.54     5033.45     51.76 o 
   3   7  10     4919.65     5292.81     54.13 o 
   4   7  10     1488.35     1605.72     40.02 o 
   5   7  10      821.68      912.99     28.04 o 
   6   7  10        4.63       43.59     18.29 o 
   7   7  10       26.04       40.69     18.91 o 
   8   7  10      755.95      748.70     31.14 o 
   9   7  10        9.97       40.83     16.82 o 
  10   7  10      104.62      132.53     16.31 o 
  11   7  10      245.97      157.70      8.49 o 
  12   7  10      508.82      375.32     13.35 o 
   0   8  10     5059.03     5325.24     59.93 o 
   1   8  10     2496.51     2609.90     35.46 o 
   2   8  10      129.19      132.54     14.45 o 
   3   8  10       12.93       57.99      9.56 o 
   4   8  10       82.70       94.45      9.84 o 
   5   8  10     2454.96     2335.57     91.31 o 
   6   8  10      464.79      441.20     28.34 o 
   7   8  10      100.78      171.95     21.21 o 
   8   8  10        5.50       12.13     15.41 o 
   9   8  10      135.81       85.40     14.94 o 
  10   8  10      557.92      558.28     16.66 o 
  11   8  10      414.32      512.13     16.86 o 
   1   9  10       25.66       53.98     15.01 o 
   2   9  10       70.23       64.94      8.85 o 
   3   9  10     1831.46     1801.04     31.49 o 
   4   9  10     1361.92     1271.91     26.46 o 
   5   9  10     1751.99     1748.08     36.64 o 
   6   9  10      153.21      208.52     12.03 o 
   7   9  10        0.47        0.35     11.73 o 
   8   9  10      532.63      441.80     23.45 o 
   9   9  10     1050.47      926.23     27.60 o 
  10   9  10       93.03      111.12     11.49 o 
   0  10  10      678.07      652.24     22.82 o 
   1  10  10     1592.57     1363.22     21.14 o 
   2  10  10      972.39      939.97     17.91 o 
   3  10  10       42.01       79.08      7.27 o 
   4  10  10      195.12      220.18      9.29 o 
   5  10  10       49.99       44.56      9.31 o 
   6  10  10      439.64      456.38     14.70 o 
   7  10  10     1322.44     1257.74     31.41 o 
   8  10  10        0.31       30.04     10.96 o 
   9  10  10       55.70       73.57      6.58 o 
   1  11  10      107.49      114.99      8.04 o 
   2  11  10       61.42       96.12      8.68 o 
   3  11  10     1025.11     1008.42     18.75 o 
   4  11  10      722.21      667.02     18.88 o 
   5  11  10      525.84      541.41     18.62 o 
   6  11  10     1316.52     1411.09     16.22 o 
   7  11  10       75.66      123.48     11.82 o 
   8  11  10      270.69      276.91     10.46 o 
   0  12  10      432.60      350.96     20.19 o 
   1  12  10     1194.58     1164.92     15.36 o 
   2  12  10      387.35      402.25     11.70 o 
   3  12  10      129.05      100.10     10.00 o 
   4  12  10      128.92      132.72      9.27 o 
   5  12  10      151.63      199.62     12.27 o 
   6  12  10        0.53        3.55      6.28 o 
   1  13  10     1215.35     1290.41     22.99 o 
   2  13  10     2291.12     2373.61     28.92 o 
   1   1  11     1176.39     1349.58     32.58 o 
   2   1  11    13988.61    13382.09    325.86 o 
   3   1  11        8.81       51.09     20.02 o 
   4   1  11    18907.42    20062.74    166.57 o 
   5   1  11      308.74      465.61     29.51 o 
   6   1  11      172.91      230.12     31.40 o 
   7   1  11       43.44       -6.80     79.84 o 
   8   1  11     2455.72     2227.27     35.99 o 
   9   1  11     1789.99     1792.48     42.68 o 
  10   1  11     1271.01     1327.97     33.13 o 
  11   1  11        0.02       15.30     12.96 o 
  12   1  11      604.43      676.64     21.42 o 
  13   1  11        5.43       13.92      9.31 o 
  14   1  11      202.31      232.79     11.06 o 
   0   2  11     1804.73     1731.52     52.12 o 
   1   2  11     1286.99     1331.73     37.07 o 
   2   2  11        9.32       59.08     24.25 o 
   3   2  11     3948.04     4009.22     47.56 o 
   4   2  11      972.78     1176.38     35.06 o 
   5   2  11      313.87      401.24     28.12 o 
   6   2  11     1820.01     1942.45     48.30 o 
   7   2  11      115.02      142.78     12.71 o 
   8   2  11       78.28       93.06     11.29 o 
   9   2  11       61.93       28.65     13.50 o 
  10   2  11      229.37      188.10     18.13 o 
  11   2  11      399.81      442.67     23.65 o 
  12   2  11      119.96      139.25     12.19 o 
  13   2  11      286.63      340.90     12.64 o 
   1   3  11     4705.88     4266.59     61.29 o 
   2   3  11    11391.95    11800.30    227.33 o 
   3   3  11     2958.76     2725.08     60.49 o 
   4   3  11    19922.17    19224.21    260.63 o 
   5   3  11     1475.04     1419.14     43.53 o 
   6   3  11     3930.95     4028.82     83.76 o 
   7   3  11       12.37       27.17     11.40 o 
   8   3  11     1578.44     1404.29     26.10 o 
   9   3  11      631.91      663.69     24.43 o 
  10   3  11     6357.92     5931.19     87.95 o 
  11   3  11     1743.70     1645.83     31.95 o 
  12   3  11        8.22       35.05      8.37 o 
  13   3  11       12.54       36.42      6.24 o 
   0   4  11     2786.52     2458.73     69.10 o 
   1   4  11      216.81      220.57     23.16 o 
   2   4  11      498.44      523.34     25.32 o 
   3   4  11     2241.12     2152.03     42.38 o 
   4   4  11     5034.40     4970.49     83.01 o 
   5   4  11      333.86      416.50     37.80 o 
   6   4  11       20.02      123.24     39.48 o 
   7   4  11     2666.98     2517.37     37.76 o 
   8   4  11      547.47      426.55     20.22 o 
   9   4  11      120.06      109.25     15.28 o 
  10   4  11      261.66      283.11     26.13 o 
  11   4  11      592.51      596.45     20.61 o 
  12   4  11       54.85       52.48      7.86 o 
  13   4  11      202.28      229.95     14.30 o 
   1   5  11     2522.83     2593.08     77.51 o 
   2   5  11    34533.42    33501.93    468.02 o 
   3   5  11       20.34       34.47     27.89 o 
   4   5  11     8198.06     7927.09    108.46 o 
   5   5  11     7166.66     6599.32    132.24 o 
   6   5  11      242.16      307.95     28.50 o 
   7   5  11      119.81      184.13     38.07 o 
   8   5  11       90.98      114.00     15.43 o 
   9   5  11     2881.34     2758.11     40.95 o 
  10   5  11     1218.77     1263.58     38.36 o 
  11   5  11        1.52        5.34      8.30 o 
  12   5  11     2455.81     2715.58     27.80 o 
   0   6  11      248.43      326.03     48.41 o 
   1   6  11     7254.60     7299.72    110.25 o 
   2   6  11     2035.66     2022.92     76.09 o 
   3   6  11     6087.94     6659.22    185.46 o 
   4   6  11      646.79      638.83     17.12 o 
   5   6  11       69.11       64.68     12.41 o 
   6   6  11     2008.98     1800.61     47.78 o 
   7   6  11     3053.95     2854.88     59.35 o 
   8   6  11     4287.91     4059.79    157.20 o 
   9   6  11      703.10      658.85     21.60 o 
  10   6  11     1010.08      968.53     31.56 o 
  11   6  11     2133.10     2374.88     27.05 o 
  12   6  11      122.98      153.09      7.47 o 
   1   7  11     1804.17     1731.50     35.01 o 
   2   7  11      150.69      163.82     11.81 o 
   3   7  11     5597.87     5370.35     44.61 o 
   4   7  11    14964.37    14382.31    222.31 o 
   5   7  11     3994.34     3646.42     85.52 o 
   6   7  11     6488.60     5686.73     80.12 o 
   7   7  11       22.14       54.10     18.88 o 
   8   7  11     5924.76     6164.72    418.68 o 
   9   7  11     1000.66     1097.00     31.44 o 
  10   7  11     5010.78     5316.06     42.80 o 
  11   7  11      999.47     1074.05     30.97 o 
   0   8  11    23030.90    22461.78    345.71 o 
   1   8  11      474.62      553.49     16.97 o 
   2   8  11      353.69      338.93     18.69 o 
   3   8  11     6902.23     6442.90     49.13 o 
   4   8  11     5677.16     5339.42     55.40 o 
   5   8  11       17.79       23.94      9.05 o 
   6   8  11      241.52      233.10     22.72 o 
   7   8  11     3333.94     3369.14     58.96 o 
   8   8  11       46.28       50.15     11.72 o 
   9   8  11       40.81       70.00     15.82 o 
  10   8  11     1935.43     1955.25     34.97 o 
  11   8  11     1223.70     1377.46     21.07 o 
   1   9  11     4449.88     4106.69     45.59 o 
   2   9  11    11360.48    11335.24    245.43 o 
   3   9  11      181.18      173.84      8.39 o 
   4   9  11     1443.96     1435.78     23.63 o 
   5   9  11     6767.34     6466.86    194.83 o 
   6   9  11      528.08      560.38     39.98 o 
   7   9  11       53.13       53.98     11.24 o 
   8   9  11        2.66       23.30     13.17 o 
   9   9  11     4037.55     4143.06     48.60 o 
  10   9  11      780.80      840.05     17.93 o 
   0  10  11      173.91      175.04     20.26 o 
   1  10  11     3732.41     3363.41     32.45 o 
   2  10  11     2299.91     2244.79     23.80 o 
   3  10  11     1623.74     1653.79     37.91 o 
   4  10  11     1985.72     2089.93     41.34 o 
   5  10  11      855.86      901.30     25.55 o 
   6  10  11     9692.81     9828.49     60.03 o 
   7  10  11     2743.93     2784.42     29.95 o 
   8  10  11     2894.97     3125.87     62.52 o 
   1  11  11     4247.04     4259.00     28.45 o 
   2  11  11      778.12      792.64     16.97 o 
   3  11  11      229.40      297.50     13.05 o 
   4  11  11     3510.20     3770.45    103.45 o 
   5  11  11      674.16      663.34     40.74 o 
   6  11  11     3709.71     4069.13    127.29 o 
   7  11  11       17.58       47.31      8.42 o 
   0  12  11    10878.13    11040.37     55.94 o 
   1  12  11      240.59      265.12     16.04 o 
   2  12  11      174.92      221.75     11.62 o 
   3  12  11     2907.77     2822.14     25.17 o 
   4  12  11     3062.16     3334.29     38.79 o 
   5  12  11       56.15       74.15      8.00 o 
   0   0  12       60.56      140.73     26.21 o 
   1   0  12    34790.91    31964.35    272.17 o 
   2   0  12     1797.99     1787.10    153.59 o 
   3   0  12    22847.43    23981.99    301.80 o 
   4   0  12     9027.22    10062.17    348.91 o 
   5   0  12    12619.91    12898.02    203.83 o 
   6   0  12     6084.50     6621.96    153.94 o 
   7   0  12     7035.03     6850.02    144.80 o 
   8   0  12     2272.68     2167.73     53.35 o 
   9   0  12     1427.75     1385.64     82.08 o 
  10   0  12      674.01      898.96     37.71 o 
  11   0  12      194.58      212.48     22.37 o 
  12   0  12       59.70       48.44     17.28 o 
  13   0  12     5256.92     4743.60     52.50 o 
   1   1  12    11964.06    11592.98     97.73 o 
   2   1  12     5557.70     5424.72     61.98 o 
   3   1  12     1409.82     1568.33     33.34 o 
   4   1  12      747.00      747.36     28.42 o 
   5   1  12     8409.61     8239.81    116.61 o 
   6   1  12     2578.34     2654.05     72.94 o 
   7   1  12      745.73      760.83     19.18 o 
   8   1  12      518.78      572.16     15.66 o 
   9   1  12     3433.24     2998.61    119.04 o 
  10   1  12     1921.22     1816.34     35.78 o 
  11   1  12       34.78       47.32     13.15 o 
  12   1  12     1813.62     1791.17     31.00 o 
  13   1  12     2521.75     2508.44     27.20 o 
   0   2  12    23297.68    22190.35    383.19 o 
   1   2  12      288.79      205.19     17.24 o 
   2   2  12     2096.13     2212.42     56.26 o 
   3   2  12    10238.62    10149.52    129.54 o 
   4   2  12     2976.96     3200.94     72.00 o 
   5   2  12     2399.61     2667.43     87.02 o 
   6   2  12        0.55       48.06     43.53 o 
   7   2  12    16604.69    15012.17     92.85 o 
   8   2  12      139.68      232.65      9.98 o 
   9   2  12       23.70       30.40     14.16 o 
  10   2  12     1675.42     1665.24     93.92 o 
  11   2  12     5463.77     4771.32     79.73 o 
  12   2  12      136.36      113.75     11.86 o 
  13   2  12      213.71      244.46     10.56 o 
   1   3  12    18517.37    18437.96    320.89 o 
   2   3  12     5509.13     5487.15    102.55 o 
   3   3  12     4703.64     4306.50     87.42 o 
   4   3  12       39.28       78.30     27.41 o 
   5   3  12    17276.43    17503.64    308.51 o 
   6   3  12     2272.01     2115.10     35.80 o 
   7   3  12      311.17      294.84     14.69 o 
   8   3  12     1573.07     1482.95     40.74 o 
   9   3  12     4611.56     4263.76    139.45 o 
  10   3  12        2.01        9.32     12.67 o 
  11   3  12     1922.08     1681.97     30.53 o 
  12   3  12      332.64      472.89     15.73 o 
  13   3  12      420.12      416.81     10.85 o 
   0   4  12       83.16      105.92     39.46 o 
   1   4  12    25690.66    25661.27    290.20 o 
   2   4  12     4670.03     4729.30    103.09 o 
   3   4  12     7559.96     7885.89    106.32 o 
   4   4  12     2694.97     2678.81     92.53 o 
   5   4  12     2434.40     2397.38     49.96 o 
   6   4  12     2714.09     2794.07     41.62 o 
   7   4  12      134.69      159.20     18.09 o 
   8   4  12     5516.78     4754.00    161.24 o 
   9   4  12     1963.27     1628.02     33.81 o 
  10   4  12      994.38      992.08     23.56 o 
  11   4  12      299.62      332.68     16.01 o 
  12   4  12      537.97      471.48     22.87 o 
  13   4  12     1865.84     1505.89     22.48 o 
   1   5  12     4073.03     4735.53     86.51 o 
   2   5  12     3147.67     3093.58     62.97 o 
   3   5  12      638.64      495.58     37.77 o 
   4   5  12      926.40      884.98     32.56 o 
   5   5  12     4250.18     3798.15     52.50 o 
   6   5  12     1245.46     1223.68     39.91 o 
   7   5  12      114.56      147.29     14.81 o 
   8   5  12      596.70      590.33     23.76 o 
   9   5  12     3712.04     3183.51     95.83 o 
  10   5  12      136.98      131.63     15.12 o 
  11   5  12      188.73      192.27     20.60 o 
  12   5  12      266.65      321.07      9.45 o 
   0   6  12    11649.66    13966.54    252.38 o 
   1   6  12       32.63       56.32    109.62 o 
   2   6  12     2433.54     2590.96     79.74 o 
   3   6  12    10722.93    11030.27    356.33 o 
   4   6  12     2399.62     2334.07     52.43 o 
   5   6  12      825.15      746.92     31.60 o 
   6   6  12      634.76      606.06     29.86 o 
   7   6  12    14342.82    12428.05    115.85 o 
   8   6  12       39.70       58.47     12.86 o 
   9   6  12       59.39       59.63      9.95 o 
  10   6  12      672.07      652.48     29.38 o 
  11   6  12     1767.81     1680.78     26.32 o 
   1   7  12     6174.49     6691.94     58.91 o 
   2   7  12     1003.15      948.80     38.30 o 
   3   7  12     4875.77     4772.63     51.07 o 
   4   7  12      356.98      410.99     20.22 o 
   5   7  12     1871.64     1713.46     80.19 o 
   6   7  12      965.27      841.88     27.85 o 
   7   7  12      456.03      375.54     18.04 o 
   8   7  12     1127.08     1105.27     25.64 o 
   9   7  12       84.06      116.25     17.67 o 
  10   7  12      623.96      519.04     14.08 o 
  11   7  12     1142.48      992.50     20.28 o 
   0   8  12      380.30      468.73     27.46 o 
   1   8  12     3700.42     4024.48     57.15 o 
   2   8  12     3088.22     3115.50     29.42 o 
   3   8  12     1455.85     1452.64     24.39 o 
   4   8  12      156.30      154.06     14.18 o 
   5   8  12       59.40       73.44     13.37 o 
   6   8  12     2762.50     2743.05     38.92 o 
   7   8  12      780.69      760.26     34.41 o 
   8   8  12     1144.69     1038.50     33.06 o 
   9   8  12      166.86      141.76     15.56 o 
  10   8  12       34.68       64.42     11.40 o 
   1   9  12       54.03       68.41     10.81 o 
   2   9  12      634.63      740.70     17.41 o 
   3   9  12       34.56       67.90     12.13 o 
   4   9  12      966.34     1044.06     17.17 o 
   5   9  12     4751.63     4511.60     46.03 o 
   6   9  12      840.22      788.39     43.58 o 
   7   9  12      899.86      858.17     23.92 o 
   8   9  12        2.19       17.81     12.62 o 
   9   9  12      799.14      713.06     39.40 o 
   0  10  12     5179.40     4749.58     47.15 o 
   1  10  12       42.58       73.73      7.41 o 
   2  10  12      252.37      229.02      9.54 o 
   3  10  12     1391.49     1322.98     21.15 o 
   4  10  12      423.44      440.49     12.57 o 
   5  10  12     1436.25     1319.32     22.93 o 
   6  10  12      212.30      200.46      8.98 o 
   7  10  12      940.59      860.03     15.89 o 
   8  10  12      177.71      219.93      7.69 o 
   1  11  12      353.96      400.62      9.00 o 
   2  11  12      295.37      291.49      8.95 o 
   3  11  12      179.80      172.28     10.76 o 
   4  11  12      693.52      792.95     28.43 o 
   5  11  12      378.78      347.13     16.11 o 
   6  11  12       46.16       38.56      8.68 o 
   0  12  12     1353.08     1233.91     26.04 o 
   1  12  12      173.00      192.79     17.89 o 
   2  12  12        6.57       16.61      8.90 o 
   3  12  12      242.74      239.47     12.51 o 
   4  12  12        0.82       41.25      7.08 o 
   1   1  13     3086.47     2960.47     51.61 o 
   2   1  13     5909.28     5566.45     95.65 o 
   3   1  13    16440.58    16971.34    297.53 o 
   4   1  13     3250.93     3541.38     71.48 o 
   5   1  13    12850.20    13178.67    263.10 o 
   6   1  13     2287.72     2142.99     36.95 o 
   7   1  13      557.59      481.76     16.38 o 
   8   1  13     1403.59     1239.06     21.09 o 
   9   1  13     5171.24     4986.30    133.56 o 
  10   1  13     2867.21     2720.56     68.81 o 
  11   1  13     3210.28     3222.63     39.98 o 
  12   1  13      303.88      368.10     14.56 o 
  13   1  13        7.11       10.42      6.83 o 
   0   2  13      960.88      984.06     40.83 o 
   1   2  13      891.58      930.96     24.63 o 
   2   2  13      706.06      785.99     25.46 o 
   3   2  13     1795.66     1823.79     64.16 o 
   4   2  13       28.24       27.72     26.60 o 
   5   2  13      431.79      475.53    105.07 o 
   6   2  13     1096.71     1181.17     34.49 o 
   7   2  13     1518.80     1494.26     27.64 o 
   8   2  13      417.16      383.07     11.53 o 
   9   2  13      132.82      183.68     20.31 o 
  10   2  13      606.64      545.24     21.02 o 
  11   2  13        0.84       27.13     11.84 o 
  12   2  13      634.56      637.52     16.85 o 
  13   2  13       13.58       31.87      6.43 o 
   1   3  13     2687.00     2457.82     67.12 o 
   2   3  13      230.27      292.81     25.49 o 
   3   3  13    12814.34    13003.24    157.27 o 
   4   3  13     6659.44     6289.86    217.51 o 
   5   3  13     4342.18     4074.84     47.83 o 
   6   3  13     1123.04     1253.05     28.46 o 
   7   3  13      270.57      299.61     16.91 o 
   8   3  13     7236.72     6626.15    152.18 o 
   9   3  13     5986.20     5481.67    222.58 o 
  10   3  13     1983.19     2115.63    113.41 o 
  11   3  13      896.55      960.27     22.53 o 
  12   3  13        3.75       13.28      8.50 o 
  13   3  13       62.17       78.86      9.07 o 
   0   4  13    10973.07    10518.82    336.80 o 
   1   4  13     3550.37     3610.88     62.27 o 
   2   4  13      466.07      448.90     31.49 o 
   3   4  13      490.49      585.64     33.81 o 
   4   4  13     7956.77     7759.13    156.28 o 
   5   4  13      235.10      196.66     10.93 o 
   6   4  13       22.78       40.62     10.35 o 
   7   4  13     3406.04     3212.55     57.59 o 
   8   4  13      771.99      689.35     18.03 o 
   9   4  13      260.47      312.84     18.05 o 
  10   4  13     1162.86     1273.14     24.06 o 
  11   4  13        3.50       26.78      7.61 o 
  12   4  13       19.92       15.63      7.31 o 
   1   5  13      978.83      864.46     38.52 o 
   2   5  13    14082.80    13793.74    477.77 o 
   3   5  13     8800.18     8575.29    185.36 o 
   4   5  13        2.84       61.23     16.38 o 
   5   5  13      452.42      403.41     17.90 o 
   6   5  13     2206.70     1862.59     46.62 o 
   7   5  13      109.12      171.30     58.86 o 
   8   5  13      157.30      188.18     12.01 o 
   9   5  13     2305.88     2347.03     66.94 o 
  10   5  13       19.51       28.45      9.30 o 
  11   5  13     1462.45     1482.20     25.60 o 
  12   5  13     3576.15     3239.35     21.85 o 
   0   6  13     4455.48     4965.38    234.10 o 
   1   6  13     3121.59     3258.49    104.41 o 
   2   6  13     4705.37     4994.89     57.41 o 
   3   6  13      234.26      287.22     23.60 o 
   4   6  13     3709.73     3605.98     39.02 o 
   5   6  13     1510.44     1339.56    102.39 o 
   6   6  13     7433.93     6692.37    267.93 o 
   7   6  13     1090.58      963.19     63.32 o 
   8   6  13     2652.96     2577.58     37.23 o 
   9   6  13      713.80      688.33     54.50 o 
  10   6  13     2325.11     2483.94     27.57 o 
  11   6  13      221.86      184.64      8.42 o 
   1   7  13     2050.27     2052.31     23.29 o 
   2   7  13     5021.47     5120.78     68.02 o 
   3   7  13     2219.95     1932.96     33.90 o 
   4   7  13      896.39     1034.17     24.93 o 
   5   7  13     1202.63     1056.26     44.36 o 
   6   7  13     5982.25     5606.45    122.09 o 
   7   7  13      529.83      550.33     20.06 o 
   8   7  13     7250.55     6928.44     55.73 o 
   9   7  13      437.32      479.30     22.70 o 
  10   7  13     2628.61     2856.75     46.85 o 
   0   8  13    23181.45    24225.15    962.13 o 
   1   8  13     2103.61     2028.67     59.95 o 
   2   8  13      188.29      181.48      9.73 o 
   3   8  13      255.89      231.88     14.63 o 
   4   8  13     6714.21     6030.75    142.10 o 
   5   8  13      957.23      872.51     22.94 o 
   6   8  13      667.69      634.40     20.19 o 
   7   8  13     1299.08     1239.75     45.91 o 
   8   8  13      615.57      699.43     18.13 o 
   9   8  13      134.54      145.32     14.26 o 
  10   8  13     2665.36     2901.40     31.94 o 
   1   9  13      278.73      373.79     17.82 o 
   2   9  13     9759.97     9574.43    107.60 o 
   3   9  13     1100.40     1146.42     17.32 o 
   4   9  13     2371.00     2169.01     26.00 o 
   5   9  13     1743.07     1732.03     27.81 o 
   6   9  13     3557.66     3460.00     36.67 o 
   7   9  13      143.24      145.49      8.67 o 
   8   9  13     1575.85     1566.41     21.00 o 
   9   9  13      721.68      744.89     17.22 o 
   0  10  13     3159.10     3340.25     36.79 o 
   1  10  13     2627.47     2426.47     22.62 o 
   2  10  13       77.25      100.24     10.91 o 
   3  10  13        5.91       39.51      6.56 o 
   4  10  13     6230.91     6406.14     47.21 o 
   5  10  13      355.06      439.10     11.19 o 
   6  10  13     4135.68     4062.73     31.56 o 
   7  10  13      697.62      721.75     12.44 o 
   1  11  13      287.06      242.33      8.09 o 
   2  11  13     6812.41     6882.62     35.99 o 
   3  11  13     1973.24     2091.55     38.11 o 
   4  11  13     3083.47     3091.15    124.75 o 
   5  11  13        1.70       22.60      7.85 o 
   0  12  13     5204.85     5272.99     44.13 o 
   1  12  13      753.29      805.48     18.49 o 
   2  12  13       70.99       52.17      7.36 o 
   3  12  13      745.33      601.40     13.58 o 
   0   0  14    30504.11    28924.12    278.98 o 
   1   0  14     8738.93     8613.59    175.91 o 
   2   0  14      687.92      671.16     56.57 o 
   3   0  14    21047.13    21506.61    239.11 o 
   4   0  14     9716.19    10322.77    171.22 o 
   5   0  14     2250.30     2083.88     43.28 o 
   6   0  14     1395.06     1630.23     57.38 o 
   7   0  14    13580.24    13434.98    636.64 o 
   8   0  14      228.76      241.80     24.38 o 
   9   0  14     1639.20     1756.40     96.06 o 
  10   0  14     1097.38      918.87     33.99 o 
  11   0  14     2620.70     2694.25     48.68 o 
  12   0  14     3004.93     3081.46     44.36 o 
  13   0  14     2779.24     2778.34     30.45 o 
   1   1  14     8984.87     8550.41    104.87 o 
   2   1  14     1083.58     1147.97     40.05 o 
   3   1  14     2517.72     2445.78    151.21 o 
   4   1  14      132.07      158.49     29.19 o 
   5   1  14    11127.35    10942.74    131.43 o 
   6   1  14      704.22      575.67     26.95 o 
   7   1  14       77.42      105.33     10.86 o 
   8   1  14      173.08      166.25     20.72 o 
   9   1  14    10179.54     9194.44     73.13 o 
  10   1  14      828.91      785.08     22.77 o 
  11   1  14     2571.47     2474.51     32.94 o 
  12   1  14      467.62      408.02     13.77 o 
  13   1  14     1228.58     1200.67     14.19 o 
   0   2  14     2253.83     2220.27     97.78 o 
   1   2  14     4428.55     4186.28     77.89 o 
   2   2  14     2599.86     2423.71     65.17 o 
   3   2  14    10018.58    10237.90    131.06 o 
   4   2  14        0.52       13.03     31.21 o 
   5   2  14      121.72      205.98     11.23 o 
   6   2  14     6395.11     6218.73     52.82 o 
   7   2  14     8678.61     8238.95     45.90 o 
   8   2  14     5107.33     4811.47    143.39 o 
   9   2  14      477.21      541.92     16.98 o 
  10   2  14      825.06      681.04     21.82 o 
  11   2  14     4340.14     4006.38     39.96 o 
  12   2  14     3394.91     3301.86     30.47 o 
   1   3  14     5488.74     5310.52     79.04 o 
   2   3  14     5487.61     5427.50    125.47 o 
   3   3  14     5719.26     5663.72     82.21 o 
   4   3  14      131.05      147.14     11.61 o 
   5   3  14    17571.27    16963.49     81.87 o 
   6   3  14     1963.56     1879.79     33.48 o 
   7   3  14        0.32       26.40      7.97 o 
   8   3  14      532.88      462.27     12.94 o 
   9   3  14     5046.53     4948.43     54.97 o 
  10   3  14        0.38       11.75     10.87 o 
  11   3  14     2856.09     2807.44     47.02 o 
  12   3  14      331.06      289.99     17.74 o 
   0   4  14     8659.53     8485.07    129.96 o 
   1   4  14     3624.79     3707.27     70.98 o 
   2   4  14     2815.41     3282.73    121.16 o 
   3   4  14     7368.56     7298.26     63.94 o 
   4   4  14     4095.37     3903.67     80.32 o 
   5   4  14      608.26      624.70     15.09 o 
   6   4  14     3300.83     3419.27     54.56 o 
   7   4  14     5011.05     4647.86     54.12 o 
   8   4  14      644.45      743.73     21.19 o 
   9   4  14      372.93      349.33     15.66 o 
  10   4  14       41.22       87.99      9.55 o 
  11   4  14     3936.49     3692.28     41.90 o 
  12   4  14      492.53      433.48     10.08 o 
   1   5  14     2822.61     2762.10     37.66 o 
   2   5  14       67.35       89.75     12.83 o 
   3   5  14      124.60      144.16     12.90 o 
   4   5  14      422.21      371.01     12.40 o 
   5   5  14     3761.76     3474.13     37.56 o 
   6   5  14       61.62       67.69     11.25 o 
   7   5  14      607.09      624.10     21.01 o 
   8   5  14      460.51      423.81     20.89 o 
   9   5  14     2624.95     2364.40    111.07 o 
  10   5  14     1425.54     1389.56     21.11 o 
  11   5  14      365.35      391.00      8.47 o 
   0   6  14     2744.07     2874.98     55.30 o 
   1   6  14     2020.42     2032.81     33.11 o 
   2   6  14     1168.24     1170.52     59.41 o 
   3   6  14     1213.73     1282.43     26.61 o 
   4   6  14       39.78       52.20     11.14 o 
   5   6  14      938.56      804.38     25.99 o 
   6   6  14     5219.86     4812.40    162.49 o 
   7   6  14     5605.31     4967.04     60.93 o 
   8   6  14     3564.68     3497.11    150.09 o 
   9   6  14      838.58      852.12     28.11 o 
  10   6  14      230.97      234.19     49.93 o 
  11   6  14      809.59      682.00     16.21 o 
   1   7  14     2438.93     2806.63     47.61 o 
   2   7  14      934.90     1028.37     43.92 o 
   3   7  14      183.79      222.73     11.51 o 
   4   7  14      678.53      688.43     21.92 o 
   5   7  14     1212.98     1115.60     26.06 o 
   6   7  14      376.91      365.49     28.19 o 
   7   7  14      183.19      174.13     15.11 o 
   8   7  14      483.04      532.52     17.08 o 
   9   7  14      957.30      887.94     25.58 o 
  10   7  14      297.77      276.87      9.32 o 
   0   8  14     8031.38     8724.68     63.37 o 
   1   8  14      211.17      195.27     13.09 o 
   2   8  14      493.56      549.95     15.10 o 
   3   8  14      519.03      618.80     19.34 o 
   4   8  14      124.36      185.88     13.58 o 
   5   8  14        0.47       17.79      8.51 o 
   6   8  14     3661.79     3666.45     40.23 o 
   7   8  14      610.68      542.69     16.85 o 
   8   8  14      466.37      539.60     13.01 o 
   9   8  14      154.64      137.74     11.48 o 
   1   9  14        4.28       31.96      8.31 o 
   2   9  14     1214.74     1215.79     20.91 o 
   3   9  14      144.13      157.76      8.38 o 
   4   9  14      232.46      296.40     11.36 o 
   5   9  14       63.35       90.95      8.27 o 
   6   9  14      808.16     1004.26     36.15 o 
   7   9  14        7.95       14.21      5.72 o 
   8   9  14      527.64      548.11     17.16 o 
   0  10  14     1222.96     1157.42     30.89 o 
   1  10  14      336.99      349.69     14.97 o 
   2  10  14      993.76      892.59     24.61 o 
   3  10  14       58.33       65.12      7.88 o 
   4  10  14      319.02      357.14     10.01 o 
   5  10  14        4.52       17.62      5.48 o 
   6  10  14      743.63      608.70     12.55 o 
   7  10  14       37.43       43.07      6.83 o 
   1  11  14      343.08      258.07      7.21 o 
   2  11  14     1123.88     1271.64     18.00 o 
   3  11  14      786.99      735.42     13.02 o 
   4  11  14     1514.63     1639.80     23.73 o 
   1   1  15     2363.80     2351.78     46.06 o 
   2   1  15      273.18      347.15     26.95 o 
   3   1  15    16754.86    16662.43    783.10 o 
   4   1  15     5582.40     5573.58     42.95 o 
   5   1  15     5841.72     5853.81    173.18 o 
   6   1  15     4555.65     4027.44     78.27 o 
   7   1  15      784.87      734.54     15.87 o 
   8   1  15     1536.03     1463.07     29.92 o 
   9   1  15     7667.96     7247.31     55.55 o 
  10   1  15     1112.51     1081.82     24.14 o 
  11   1  15     3855.19     3975.34     45.68 o 
  12   1  15        3.52       19.38      7.21 o 
   0   2  15     4393.88     4357.54    106.62 o 
   1   2  15      295.03      403.37     29.03 o 
   2   2  15      243.41      264.99     31.41 o 
   3   2  15     1687.75     1727.87     37.60 o 
   4   2  15       13.09       46.91     12.11 o 
   5   2  15       83.94      116.81      8.89 o 
   6   2  15       50.49       53.86      8.07 o 
   7   2  15     3038.98     2775.00     33.11 o 
   8   2  15       55.73       61.80      8.72 o 
   9   2  15      394.17      346.56     14.09 o 
  10   2  15      451.93      516.97     17.79 o 
  11   2  15      645.17      611.46     16.15 o 
  12   2  15      336.41      317.73     10.19 o 
   1   3  15        3.47       62.53     61.29 o 
   2   3  15     6438.92     6561.95     56.43 o 
   3   3  15     8715.09     8518.09     56.48 o 
   4   3  15      595.13      603.19     14.21 o 
   5   3  15     5887.21     5685.21     48.70 o 
   6   3  15      119.98      106.87      9.38 o 
   7   3  15     1778.93     1661.54     50.83 o 
   8   3  15      293.01      282.38     11.20 o 
   9   3  15     8750.89     8724.11    133.43 o 
  10   3  15      123.96      106.27     18.86 o 
  11   3  15     2287.32     2192.00     46.14 o 
  12   3  15      964.83      987.67     59.06 o 
   0   4  15     3822.42     3291.83     57.34 o 
   1   4  15     3271.47     3431.53     41.84 o 
   2   4  15      731.01      742.62     17.64 o 
   3   4  15       21.66       33.63      8.98 o 
   4   4  15     4390.11     3917.60     41.88 o 
   5   4  15     3715.14     3313.06     34.95 o 
   6   4  15     5517.21     5042.71     43.59 o 
   7   4  15       27.03       46.79     10.04 o 
   8   4  15     2661.30     2453.81     69.28 o 
   9   4  15     1030.50     1072.41     20.68 o 
  10   4  15     2640.24     2851.27     24.09 o 
  11   4  15       64.12       60.96      7.81 o 
   1   5  15     7881.03     7380.02     61.36 o 
   2   5  15     2547.18     2291.02     35.51 o 
   3   5  15     4588.14     4066.88     48.86 o 
   4   5  15     4903.80     4426.60     48.84 o 
   5   5  15       77.37      100.04      9.42 o 
   6   5  15     1242.21     1140.30     22.16 o 
   7   5  15     1770.20     1533.82     28.68 o 
   8   5  15     1688.65     1637.45     40.52 o 
   9   5  15      914.32      884.61     27.06 o 
  10   5  15      468.30      519.47     10.62 o 
  11   5  15     1635.66     1608.64     25.79 o 
   0   6  15     3732.66     3523.10     60.36 o 
   1   6  15        4.85       48.94     11.43 o 
   2   6  15        8.75       32.33     11.46 o 
   3   6  15     2769.02     2938.90    101.67 o 
   4   6  15     6049.08     5543.50    180.97 o 
   5   6  15      986.32      876.25     23.63 o 
   6   6  15      798.24      695.11     21.48 o 
   7   6  15     7564.88     6891.57    195.87 o 
   8   6  15       99.45      126.74     11.90 o 
   9   6  15       50.85       79.78     13.40 o 
  10   6  15      899.63      910.76     58.61 o 
   1   7  15       17.24       46.86      8.22 o 
   2   7  15    11053.19    11665.31     70.89 o 
   3   7  15      281.78      319.72     12.70 o 
   4   7  15      884.91      833.59     22.37 o 
   5   7  15     3325.72     3093.87     54.72 o 
   6   7  15     2369.72     2362.66     72.11 o 
   7   7  15      191.61      233.24     14.20 o 
   8   7  15     2938.37     2848.74     31.56 o 
   9   7  15     5371.12     5607.78     53.01 o 
  10   7  15      143.72      191.68      8.93 o 
   0   8  15     5735.98     6027.54    121.67 o 
   1   8  15     4490.73     4727.23     51.09 o 
   2   8  15      426.45      429.51     17.06 o 
   3   8  15     3076.66     3275.35     91.21 o 
   4   8  15     3085.21     2839.83     88.62 o 
   5   8  15     1331.66     1264.36     24.45 o 
   6   8  15     3476.27     3310.05     43.16 o 
   7   8  15        3.00       20.78      8.61 o 
   8   8  15      955.90      961.09     24.19 o 
   9   8  15      103.49      129.12      9.51 o 
   1   9  15     4022.83     4401.20     32.87 o 
   2   9  15     2257.02     2208.03     23.57 o 
   3   9  15     3172.76     3280.02     86.30 o 
   4   9  15     1227.66     1220.27     21.18 o 
   5   9  15      953.89      951.50     34.53 o 
   6   9  15     2127.13     2019.34     24.19 o 
   7   9  15       37.74       39.37      6.65 o 
   8   9  15     1804.72     1711.26     22.60 o 
   0  10  15     6521.24     6562.82     94.23 o 
   1  10  15       78.99       67.52     10.96 o 
   2  10  15      678.07      648.58     15.03 o 
   3  10  15     1165.91     1230.87     17.86 o 
   4  10  15     3073.60     3335.01     22.15 o 
   5  10  15      150.50      164.50      8.23 o 
   6  10  15      740.61      705.42     15.06 o 
   1  11  15      682.57      746.96     10.30 o 
   2  11  15     4394.42     4183.05     77.32 o 
   3  11  15       62.27       89.14      9.12 o 
   0   0  16     9354.13     9055.48    163.41 o 
   1   0  16        2.50        1.88     47.97 o 
   2   0  16      571.48      633.85     29.82 o 
   3   0  16     2904.74     2882.17     36.83 o 
   4   0  16    11982.55    11296.21    110.62 o 
   5   0  16      961.37      992.41     36.18 o 
   6   0  16      342.32      376.55     25.52 o 
   7   0  16    14846.56    13715.28    126.11 o 
   8   0  16       11.41       18.40     12.39 o 
   9   0  16        9.03       34.91     11.66 o 
  10   0  16     2678.07     2505.86     44.84 o 
  11   0  16     4610.39     5012.83     54.06 o 
  12   0  16      202.50      239.29     11.67 o 
   1   1  16    13084.59    12975.01     94.81 o 
   2   1  16     7596.78     7564.74     60.82 o 
   3   1  16      616.03      568.59     15.72 o 
   4   1  16     2857.93     2733.64     52.39 o 
   5   1  16     4916.81     4727.74     51.30 o 
   6   1  16     3469.09     2996.88     69.39 o 
   7   1  16      229.53      220.31     11.55 o 
   8   1  16     1450.34     1377.40     23.30 o 
   9   1  16     1354.95     1471.32     19.61 o 
  10   1  16      497.87      477.84     16.47 o 
  11   1  16      789.89      868.06     17.27 o 
  12   1  16     1465.86     1344.04     33.75 o 
   0   2  16     5366.21     5067.13     68.94 o 
   1   2  16    10441.37     9882.24     95.78 o 
   2   2  16     1844.76     2072.44     29.55 o 
   3   2  16     8015.65     7879.59     56.03 o 
   4   2  16     2143.80     2109.83     25.86 o 
   5   2  16     3641.90     3312.22     50.28 o 
   6   2  16     7050.46     6920.51    128.26 o 
   7   2  16      144.03      126.75      9.03 o 
   8   2  16     3783.81     3638.52     41.11 o 
   9   2  16     2108.85     2282.19     26.25 o 
  10   2  16     2388.56     2327.18     59.26 o 
  11   2  16      254.48      285.23     12.41 o 
  12   2  16     1491.57     1427.27     21.49 o 
   1   3  16     2617.89     2593.90     29.48 o 
   2   3  16     5910.98     5601.85     53.07 o 
   3   3  16       44.93       59.68      9.37 o 
   4   3  16       38.39       72.69     12.40 o 
   5   3  16     5214.98     4896.68    129.24 o 
   6   3  16     2686.96     2541.09     47.84 o 
   7   3  16        1.00       17.65      7.71 o 
   8   3  16     5403.76     5210.01    116.12 o 
   9   3  16     2192.24     2286.02     67.50 o 
  10   3  16       25.60       34.59      8.98 o 
  11   3  16      182.03      176.01      8.96 o 
   0   4  16    13070.69    13451.85    115.97 o 
   1   4  16      291.93      357.89     24.53 o 
   2   4  16     1019.20      937.90     19.09 o 
   3   4  16     5810.91     5787.92     52.82 o 
   4   4  16     5524.94     5151.24     41.98 o 
   5   4  16     2276.02     2090.12     24.13 o 
   6   4  16       32.07       60.48      8.55 o 
   7   4  16     8716.38     8582.46     81.26 o 
   8   4  16      121.51      107.07     11.02 o 
   9   4  16       31.10       25.29      8.18 o 
  10   4  16      474.91      456.16     19.06 o 
  11   4  16     2204.05     2214.22     30.30 o 
   1   5  16     2415.39     2316.41     35.61 o 
   2   5  16     3583.79     3577.77     43.74 o 
   3   5  16     3324.21     3165.86     94.37 o 
   4   5  16     1806.67     1909.04     48.76 o 
   5   5  16     1255.09     1200.01     52.02 o 
   6   5  16     1651.61     1551.53     42.46 o 
   7   5  16      265.92      275.10     14.77 o 
   8   5  16     1341.28     1358.73     78.57 o 
   9   5  16       21.77       21.04     10.01 o 
  10   5  16      434.90      430.42     17.53 o 
   0   6  16      208.63      271.91     22.14 o 
   1   6  16     4192.42     4056.28     89.38 o 
   2   6  16      163.22      262.09     42.76 o 
   3   6  16     3016.11     2893.71     53.17 o 
   4   6  16      591.46      571.80     19.31 o 
   5   6  16      929.69      837.78     33.82 o 
   6   6  16     6412.35     6051.04    170.02 o 
   7   6  16      229.12      289.48     57.80 o 
   8   6  16     1266.28     1390.49     64.43 o 
   9   6  16       13.20       34.66     10.05 o 
  10   6  16     3345.64     2810.83     61.07 o 
   1   7  16      567.89      612.19     27.95 o 
   2   7  16     2756.84     2868.27     51.74 o 
   3   7  16      151.12      155.00     13.52 o 
   4   7  16      415.14      351.26     16.16 o 
   5   7  16     4081.39     4001.38     42.32 o 
   6   7  16       88.27       99.45     11.84 o 
   7   7  16        5.80       21.95      9.01 o 
   8   7  16       94.49       88.64     12.43 o 
   9   7  16     1455.96     1464.11     24.04 o 
   0   8  16     4199.98     5070.61    192.97 o 
   1   8  16       36.51       73.02      7.11 o 
   2   8  16      127.47      135.37      9.40 o 
   3   8  16      364.30      407.27     16.26 o 
   4   8  16     2308.79     2363.72     99.49 o 
   5   8  16      946.02      905.66     20.54 o 
   6   8  16       87.75      102.74     10.17 o 
   7   8  16     1042.80      983.84     17.37 o 
   8   8  16      221.83      274.98     12.87 o 
   1   9  16     1558.11     1685.44     19.11 o 
   2   9  16        1.43        8.07      7.04 o 
   3   9  16      953.79      904.35     18.58 o 
   4   9  16     1249.52     1354.61     21.23 o 
   5   9  16       32.48       50.57      8.18 o 
   6   9  16      310.34      432.48     17.14 o 
   7   9  16       28.35       46.90      8.09 o 
   0  10  16      533.39      533.98     14.15 o 
   1  10  16      655.62      673.35     17.08 o 
   2  10  16      260.14      260.86     17.18 o 
   3  10  16      401.27      404.30      8.05 o 
   4  10  16      150.49      158.88     21.68 o 
   5  10  16      415.52      337.92     11.36 o 
   1  11  16      215.17      178.64     15.89 o 
   2  11  16      638.34      792.40     14.71 o 
   1   1  17        1.63        2.57     12.33 o 
   2   1  17      688.38      868.01     36.26 o 
   3   1  17     4900.20     4703.36     54.29 o 
   4   1  17     5479.45     5430.15     54.82 o 
   5   1  17      156.09      167.36     11.28 o 
   6   1  17      130.65      129.76      9.10 o 
   7   1  17      231.00      226.98     12.39 o 
   8   1  17     3338.77     3180.70     33.06 o 
   9   1  17        1.75       13.55      6.69 o 
  10   1  17     4504.17     4336.43     67.43 o 
  11   1  17      400.74      421.55     11.39 o 
   0   2  17      939.55      901.96     28.06 o 
   1   2  17      532.34      454.81     14.25 o 
   2   2  17       54.42       68.90      8.32 o 
   3   2  17     2625.96     2517.38     29.96 o 
   4   2  17        4.22       30.42     12.31 o 
   5   2  17      206.84      187.71      9.70 o 
   6   2  17       68.60       88.16      8.04 o 
   7   2  17       56.25       80.39      7.20 o 
   8   2  17       24.87       21.23      8.51 o 
   9   2  17      370.74      346.48     18.04 o 
  10   2  17      143.33      135.45      9.97 o 
  11   2  17      292.72      284.17     12.93 o 
   1   3  17      220.16      250.47     19.65 o 
   2   3  17     4165.27     4300.45     82.44 o 
   3   3  17       48.01       72.11      8.36 o 
   4   3  17     4268.92     4207.53     42.42 o 
   5   3  17     4195.81     3851.30     36.07 o 
   6   3  17       15.06       23.87      7.50 o 
   7   3  17       54.59       56.57      7.34 o 
   8   3  17     1710.04     1836.26     28.15 o 
   9   3  17     1897.16     1985.23    107.98 o 
  10   3  17     2924.32     2872.64     63.55 o 
  11   3  17      112.56      146.90     10.83 o 
   0   4  17     1394.02     1251.89     38.44 o 
   1   4  17     1137.86     1076.11     45.48 o 
   2   4  17      283.80      286.50     14.73 o 
   3   4  17     2031.01     1896.87     22.56 o 
   4   4  17      117.99      116.29      9.05 o 
   5   4  17      124.66      122.59      9.11 o 
   6   4  17      604.47      625.02     14.03 o 
   7   4  17     1102.72     1144.77     19.70 o 
   8   4  17      287.71      289.45     12.59 o 
   9   4  17      123.49      169.16     11.88 o 
  10   4  17      335.29      414.45     17.28 o 
  11   4  17      507.25      414.09     11.89 o 
   1   5  17     5854.66     5539.89     53.90 o 
   2   5  17     4428.01     4490.42     39.14 o 
   3   5  17     2772.59     2655.95     30.17 o 
   4   5  17     3633.80     3577.42     96.53 o 
   5   5  17     1150.05     1270.26     43.14 o 
   6   5  17      455.26      416.38     13.81 o 
   7   5  17       55.35       76.46     10.61 o 
   8   5  17     2557.39     2515.41     37.41 o 
   9   5  17      557.09      552.40     16.95 o 
  10   5  17     2256.71     2241.68     30.10 o 
   0   6  17     1179.96     1231.37     37.61 o 
   1   6  17     1962.18     1963.10     32.30 o 
   2   6  17       86.27      117.36     10.21 o 
   3   6  17     1727.97     1569.77     53.89 o 
   4   6  17      218.84      256.12     12.51 o 
   5   6  17      290.96      255.33     14.54 o 
   6   6  17      297.97      347.14     18.37 o 
   7   6  17     3282.42     3201.23     96.78 o 
   8   6  17      116.19       79.92     11.64 o 
   9   6  17       26.42       32.63      7.66 o 
   1   7  17     2122.62     2163.48    112.89 o 
   2   7  17     7138.24     6844.83    133.54 o 
   3   7  17       20.24       36.50      8.63 o 
   4   7  17     1503.25     1526.25     37.43 o 
   5   7  17     7248.97     7156.64     63.60 o 
   6   7  17       32.86       55.50     13.72 o 
   7   7  17        2.01       23.47      8.07 o 
   8   7  17      732.80      780.35     19.93 o 
   9   7  17     4125.25     2732.98     27.83 o 
   0   8  17      601.33      744.96     25.78 o 
   1   8  17     3199.25     3252.61     68.56 o 
   2   8  17      431.69      407.87     17.82 o 
   3   8  17     5653.96     5891.65    135.75 o 
   4   8  17        6.49       13.56      8.76 o 
   5   8  17      539.10      608.22     15.76 o 
   6   8  17     1943.23     1876.03     33.45 o 
   7   8  17     1940.91     2077.92     20.97 o 
   8   8  17      919.09      855.50     15.32 o 
   1   9  17     4425.89     4593.92    160.79 o 
   2   9  17      639.31      777.16     25.07 o 
   3   9  17     3803.32     3970.44     51.37 o 
   4   9  17     1949.62     2007.90     26.59 o 
   5   9  17     1831.34     1834.16     20.12 o 
   6   9  17       72.46       92.23      6.21 o 
   0  10  17     4207.97     4269.16     42.85 o 
   1  10  17      650.55      712.80     13.67 o 
   2  10  17      145.11      169.00     11.53 o 
   3  10  17     4239.69     4441.66     27.80 o 
   4  10  17     1141.35     1192.24     18.45 o 
   0   0  18     2855.90     2806.61     52.78 o 
   1   0  18     6317.97     5888.57     52.89 o 
   2   0  18      488.04      560.71     26.77 o 
   3   0  18        1.31       29.33     11.51 o 
   4   0  18     4599.71     4733.16    356.22 o 
   5   0  18     6621.77     5849.18     79.52 o 
   6   0  18     6172.43     5975.41     79.22 o 
   7   0  18      312.73      471.69     60.97 o 
   8   0  18     3115.21     3051.33    116.18 o 
   9   0  18     1825.84     1661.19     45.91 o 
  10   0  18     2514.20     2385.30     34.34 o 
  11   0  18      630.59      675.57     15.03 o 
   1   1  18     4132.30     4197.85     45.52 o 
   2   1  18    13855.73    13502.82    256.90 o 
   3   1  18      291.34      253.24     12.10 o 
   4   1  18     3268.61     3028.49     40.95 o 
   5   1  18      285.69      232.11     15.63 o 
   6   1  18     4853.09     4423.84     48.46 o 
   7   1  18        3.41       22.20      8.71 o 
   8   1  18     3611.07     3589.96     40.05 o 
   9   1  18       88.49      106.63     10.02 o 
  10   1  18      446.77      426.11     11.62 o 
  11   1  18      123.72      159.73      9.44 o 
   0   2  18    21726.84    21259.86    731.46 o 
   1   2  18     1458.35     1287.67     35.32 o 
   2   2  18      282.97      331.98     12.84 o 
   3   2  18     1756.46     1768.38     36.86 o 
   4   2  18    11435.91    10387.48     73.59 o 
   5   2  18     2105.53     1958.94     51.86 o 
   6   2  18     1810.70     1889.63     42.47 o 
   7   2  18     6061.75     5637.48     51.92 o 
   8   2  18      576.07      486.77     12.71 o 
   9   2  18      559.75      671.63     14.43 o 
  10   2  18     4360.27     4373.69     50.35 o 
  11   2  18      875.81      660.50     14.16 o 
   1   3  18       83.23       68.73     12.50 o 
   2   3  18     4907.62     4818.44    129.52 o 
   3   3  18     1391.16     1317.38     23.26 o 
   4   3  18     1290.79     1316.92     23.09 o 
   5   3  18      257.10      255.09     10.56 o 
   6   3  18     2395.52     2394.03     35.38 o 
   7   3  18       17.85       30.89      6.88 o 
   8   3  18     3662.39     3652.23     28.03 o 
   9   3  18        2.67       65.14     14.18 o 
  10   3  18      740.91      753.62     19.96 o 
   0   4  18     5502.80     5582.91     76.54 o 
   1   4  18     6309.59     6147.98     56.33 o 
   2   4  18     1729.66     1630.96     33.45 o 
   3   4  18      612.39      555.85     13.10 o 
   4   4  18     3115.30     3026.70     27.02 o 
   5   4  18      948.10      968.50     19.44 o 
   6   4  18     4242.47     4366.77     42.41 o 
   7   4  18     3468.19     3314.69     34.34 o 
   8   4  18     2662.85     2605.32     37.11 o 
   9   4  18      155.44      167.40     27.71 o 
  10   4  18     1887.97     1791.07     25.97 o 
   1   5  18        3.26       30.78     18.69 o 
   2   5  18     8446.54     8449.23     62.37 o 
   3   5  18       45.99       55.86      7.93 o 
   4   5  18      823.48      924.07     15.47 o 
   5   5  18     1752.74     1826.14     27.93 o 
   6   5  18     2443.70     2215.90     29.85 o 
   7   5  18       70.69       89.60      9.61 o 
   8   5  18     1960.11     1933.44     31.56 o 
   9   5  18      405.95      421.63     77.50 o 
   0   6  18     3625.27     3671.85     59.72 o 
   1   6  18     1416.22     1442.09     40.59 o 
   2   6  18      168.60      189.52     14.27 o 
   3   6  18      226.16      251.03     11.49 o 
   4   6  18     2277.54     2391.11     32.46 o 
   5   6  18     1489.50     1252.95     30.33 o 
   6   6  18      389.67      395.71     14.24 o 
   7   6  18     2543.16     2551.86     86.48 o 
   8   6  18      120.08      160.04     11.46 o 
   9   6  18       35.32       48.25      8.35 o 
   1   7  18      475.23      493.50     13.82 o 
   2   7  18      922.35     1016.08     30.37 o 
   3   7  18      810.70      930.29     24.99 o 
   4   7  18      985.02      958.39     20.50 o 
   5   7  18      711.93      754.80     19.78 o 
   6   7  18      422.77      382.69     12.69 o 
   7   7  18        0.92       15.37      9.71 o 
   8   7  18     1119.62     1077.09     18.43 o 
   0   8  18     2028.43     2225.04     57.97 o 
   1   8  18     1489.09     1579.10     19.70 o 
   2   8  18        3.61       28.76      9.04 o 
   3   8  18      245.34      275.25     18.52 o 
   4   8  18      607.55      594.89     14.99 o 
   5   8  18     1375.84     1355.47     66.59 o 
   6   8  18     1192.44     1265.85     16.77 o 
   7   8  18     1269.24     1184.36     18.94 o 
   1   9  18       70.79       67.70      7.24 o 
   2   9  18      373.47      445.28     11.68 o 
   3   9  18      516.69      435.00     11.23 o 
   4   9  18      183.27      210.49      8.33 o 
   5   9  18      589.87      629.96     10.45 o 
   0  10  18       47.91       51.42      8.28 o 
   1  10  18      603.95      616.07     17.56 o 
   2  10  18       93.51       88.69      5.74 o 
   3  10  18       50.55       76.82      6.80 o 
   1   1  19      902.64      843.76     17.91 o 
   2   1  19     2132.40     2102.89     33.53 o 
   3   1  19       53.73       76.54      9.70 o 
   4   1  19     3322.50     3241.45     41.33 o 
   5   1  19        7.86       38.44      8.87 o 
   6   1  19       40.63       46.95     11.51 o 
   7   1  19     1065.69     1066.46     23.56 o 
   8   1  19      379.89      431.06     16.22 o 
   9   1  19      841.48      868.04     20.42 o 
  10   1  19     2912.91     2714.94     30.24 o 
   0   2  19     2846.76     2747.70    162.88 o 
   1   2  19        9.83       38.39      9.35 o 
   2   2  19      702.86      702.80     16.67 o 
   3   2  19      241.50      195.92     13.38 o 
   4   2  19        0.37       22.96      7.30 o 
   5   2  19      242.62      224.39      9.89 o 
   6   2  19       48.26       78.87      7.00 o 
   7   2  19     1849.04     1723.28     28.15 o 
   8   2  19      155.30      159.75     12.19 o 
   9   2  19        0.27        4.71     10.30 o 
  10   2  19      336.22      332.34     12.74 o 
   1   3  19     4493.50     4316.49     47.11 o 
   2   3  19     1601.04     1688.97     26.82 o 
   3   3  19      637.58      653.46     13.46 o 
   4   3  19     3970.89     4060.76     35.95 o 
   5   3  19     1193.66     1175.78     16.72 o 
   6   3  19     1484.38     1358.01     16.81 o 
   7   3  19      238.22      256.55     13.99 o 
   8   3  19     1605.96     1609.40     92.48 o 
   9   3  19        1.68       22.92     10.71 o 
  10   3  19     2254.20     1823.32     22.80 o 
   0   4  19     1171.64     1313.77     38.89 o 
   1   4  19     1653.72     1565.20     29.62 o 
   2   4  19       65.64       84.67      8.12 o 
   3   4  19     1911.85     1954.68     42.70 o 
   4   4  19      837.40      837.62     14.63 o 
   5   4  19      203.21      175.74     10.21 o 
   6   4  19       80.11      120.89      7.61 o 
   7   4  19     1433.43     1478.48     28.95 o 
   8   4  19        0.70        4.04      9.19 o 
   9   4  19      836.72      853.26     20.59 o 
   1   5  19     1065.67      989.24     28.89 o 
   2   5  19    10509.38    10904.05     86.17 o 
   3   5  19      117.67      143.15      9.92 o 
   4   5  19     1213.73     1201.75     25.37 o 
   5   5  19     4127.92     4274.32     86.81 o 
   6   5  19       61.57       50.85      7.20 o 
   7   5  19      262.52      218.87     10.26 o 
   8   5  19       44.02       60.65      8.93 o 
   9   5  19     4345.43     3453.17     32.58 o 
   0   6  19      336.30      380.04     22.75 o 
   1   6  19     2845.44     2913.38     28.96 o 
   2   6  19      425.30      473.08     13.51 o 
   3   6  19     4259.94     4059.39     40.04 o 
   4   6  19     1210.75     1087.77     23.85 o 
   5   6  19      164.68      172.91     11.06 o 
   6   6  19     1303.12     1395.18     41.67 o 
   7   6  19     3617.85     3814.05     32.85 o 
   8   6  19     1374.51     1322.70     19.39 o 
   1   7  19     4593.86     4635.45     41.26 o 
   2   7  19      200.36      215.58     10.26 o 
   3   7  19     3185.06     3239.86     59.11 o 
   4   7  19     3600.91     3776.31     75.88 o 
   5   7  19     1584.70     1477.60     20.88 o 
   6   7  19     1334.96     1308.77     17.79 o 
   7   7  19       63.48       48.06      7.62 o 
   0   8  19     8018.37     8869.03    144.13 o 
   1   8  19      504.26      463.73      9.32 o 
   2   8  19      266.67      245.60     10.92 o 
   3   8  19     3945.56     3991.03     71.06 o 
   4   8  19     1174.61     1450.19     25.67 o 
   5   8  19        7.67        7.68      5.69 o 
   6   8  19        7.68       33.40      4.63 o 
   1   9  19     1688.96     1718.75     18.85 o 
   2   9  19     3046.72     3245.48     24.49 o 
   3   9  19       25.39       40.26      4.35 o 
   4   9  19      666.68      679.08      9.89 o 
   0   0  20      300.61      267.81     20.34 o 
   1   0  20     5633.51     5240.77     61.90 o 
   2   0  20     8443.83     8582.22    214.46 o 
   3   0  20      991.22     1164.11     81.40 o 
   4   0  20      379.24      467.80     25.28 o 
   5   0  20      884.22      792.73     30.04 o 
   6   0  20     9696.03     9271.62     88.89 o 
   7   0  20      332.97      323.60     12.47 o 
   8   0  20     4209.66     4425.95    105.27 o 
   9   0  20      206.52      217.52     10.63 o 
   1   1  20     1065.42     1110.28     17.80 o 
   2   1  20     7069.53     6790.65     59.91 o 
   3   1  20     1043.97      978.70     24.15 o 
   4   1  20      377.53      412.74     13.09 o 
   5   1  20     2394.28     2298.28     33.37 o 
   6   1  20     3707.19     3403.10     38.46 o 
   7   1  20        0.01       15.14      7.09 o 
   8   1  20     2912.79     2967.55     23.70 o 
   9   1  20     3411.02     3239.64     32.70 o 
   0   2  20    24351.24    24053.28   1377.38 o 
   1   2  20       59.97       83.66     25.81 o 
   2   2  20     1029.64     1036.68     29.88 o 
   3   2  20     5572.59     5726.58     58.00 o 
   4   2  20     8426.90     8019.26     90.53 o 
   5   2  20      101.12      127.66     12.25 o 
   6   2  20      169.13      179.73      9.66 o 
   7   2  20     5117.63     5092.71     33.78 o 
   8   2  20       39.27       46.54      7.77 o 
   9   2  20       18.08       19.59      8.41 o 
   1   3  20      520.24      539.39     14.45 o 
   2   3  20     2134.68     2223.47     33.47 o 
   3   3  20     1206.71     1237.72     26.86 o 
   4   3  20     3372.27     3397.90     31.33 o 
   5   3  20     2195.90     2351.86     28.16 o 
   6   3  20      710.72      815.10     16.58 o 
   7   3  20      137.94      135.57      7.31 o 
   8   3  20     1330.43     1351.20     17.71 o 
   9   3  20      428.32      309.53     11.80 o 
   0   4  20      406.86      539.34     73.45 o 
   1   4  20     4596.52     4390.56    109.02 o 
   2   4  20     1102.12     1205.39     45.23 o 
   3   4  20       53.93       81.91      7.19 o 
   4   4  20     2149.77     2168.95     23.45 o 
   5   4  20      571.73      570.61     13.07 o 
   6   4  20     7919.29     8158.65     53.67 o 
   7   4  20      147.04      191.93      8.76 o 
   8   4  20     3403.83     3240.00     37.99 o 
   1   5  20     1182.33     1342.24     27.49 o 
   2   5  20     5714.51     5880.47     46.92 o 
   3   5  20        1.03       15.37      7.67 o 
   4   5  20       13.85       21.23      6.11 o 
   5   5  20     2609.71     2828.28     24.03 o 
   6   5  20      935.71     1037.10     21.37 o 
   7   5  20      124.98      182.89     11.51 o 
   8   5  20      362.93      345.95     13.10 o 
   0   6  20     6803.44     7087.93    157.16 o 
   1   6  20      432.18      392.26     12.09 o 
   2   6  20      301.47      286.71     10.76 o 
   3   6  20      637.11      786.07     14.47 o 
   4   6  20     1353.31     1466.71     31.71 o 
   5   6  20      218.65      273.76     10.95 o 
   6   6  20      546.12      603.41     12.81 o 
   7   6  20     2315.98     2452.40     27.31 o 
   1   7  20      450.34      466.50      9.64 o 
   2   7  20        4.89       14.51      6.22 o 
   3   7  20      184.57      214.10      7.87 o 
   4   7  20      830.47      886.73     24.37 o 
   5   7  20       66.71       74.50     13.57 o 
   6   7  20      913.42      885.99     12.09 o 
   0   8  20      102.53       80.86     10.38 o 
   1   8  20      621.48      618.54     18.00 o 
   2   8  20      847.90      887.47     11.74 o 
   3   8  20      108.46      160.22      6.39 o 
   4   8  20       19.13       19.30      4.09 o 
   1   9  20        7.78       15.59      4.22 o 
   2   9  20      537.18      538.05     11.96 o 
   1   1  21     1119.74     1160.67     20.95 o 
   2   1  21      507.78      599.46     17.69 o 
   3   1  21     8771.02     8431.47     97.19 o 
   4   1  21       12.24       21.34      7.61 o 
   5   1  21     2050.32     2072.36     58.71 o 
   6   1  21       53.77       84.44     15.93 o 
   7   1  21        6.72        7.77      6.33 o 
   8   1  21       51.20       44.26      6.47 o 
   0   2  21       53.23       63.42     10.10 o 
   1   2  21     1021.47     1044.52     18.62 o 
   2   2  21       55.65       52.22      8.35 o 
   3   2  21      110.61      126.82     10.01 o 
   4   2  21      399.83      381.69     16.43 o 
   5   2  21      191.22      211.98      9.73 o 
   6   2  21       89.90       97.15      6.20 o 
   7   2  21        0.30        3.72      6.83 o 
   8   2  21      188.71      146.37     20.56 o 
   1   3  21     2341.98     2314.94     33.13 o 
   2   3  21      492.49      460.69     13.05 o 
   3   3  21     6519.71     6629.29     49.71 o 
   4   3  21      761.06      746.99     14.92 o 
   5   3  21      532.81      596.93     15.65 o 
   6   3  21      554.31      585.89     11.58 o 
   7   3  21       74.50       66.01      7.39 o 
   8   3  21      538.00      428.02     12.39 o 
   0   4  21     2133.59     2397.71    148.35 o 
   1   4  21      382.52      457.99     21.79 o 
   2   4  21        3.87       19.75      7.44 o 
   3   4  21      811.89      864.09     17.62 o 
   4   4  21      962.22     1013.94     15.37 o 
   5   4  21     1320.80     1340.00     26.19 o 
   6   4  21      150.39      174.68      8.94 o 
   7   4  21      342.59      321.44     28.27 o 
   1   5  21      620.78      698.08     14.30 o 
   2   5  21     2595.56     2964.21     86.77 o 
   3   5  21      635.61      690.61     23.69 o 
   4   5  21        1.78       13.21      6.19 o 
   5   5  21     3807.32     3886.53     30.42 o 
   6   5  21      817.18      925.09     20.24 o 
   7   5  21      204.50      118.99      9.31 o 
   0   6  21     1951.69     2166.47     73.66 o 
   1   6  21     2862.58     3041.72     32.21 o 
   2   6  21     1289.35     1399.44     14.61 o 
   3   6  21     1142.09     1137.23     20.25 o 
   4   6  21     2080.57     2179.09     17.86 o 
   5   6  21      568.56      628.26     12.10 o 
   6   6  21     1081.02     1180.30     19.47 o 
   1   7  21     1355.85     1358.90     13.71 o 
   2   7  21     1865.40     1832.94     18.12 o 
   3   7  21     1728.07     1836.05     15.48 o 
   4   7  21      301.53      348.03     12.99 o 
   5   7  21        2.73       16.87      6.04 o 
   0   8  21     6420.71     7047.59     44.69 o 
   1   8  21      266.87      277.57      8.23 o 
   2   8  21       20.87       29.39      3.60 o 
   0   0  22     6462.17     6554.05     70.33 o 
   1   0  22      439.99      423.10     17.15 o 
   2   0  22     2512.24     2585.07     30.95 o 
   3   0  22     6400.91     6656.56    291.85 o 
   4   0  22     1902.08     2059.26     39.88 o 
   5   0  22      154.15      137.81     15.24 o 
   6   0  22     2656.67     2601.44     39.88 o 
   7   0  22     6929.82     6913.26     56.83 o 
   1   1  22     6052.20     6187.81     57.07 o 
   2   1  22       99.30       92.86     10.38 o 
   3   1  22     1700.00     1660.53     26.15 o 
   4   1  22        0.10       17.19      6.93 o 
   5   1  22     5823.10     5901.23     44.08 o 
   6   1  22       38.03       43.46      8.29 o 
   7   1  22      164.30      181.33      9.05 o 
   0   2  22     3973.09     3911.59     44.01 o 
   1   2  22     6042.73     6222.07     68.13 o 
   2   2  22     1398.69     1348.53     27.61 o 
   3   2  22     4457.11     4542.35     32.56 o 
   4   2  22      410.02      444.54     11.25 o 
   5   2  22     1439.84     1455.49     31.26 o 
   6   2  22     2115.20     2093.76     23.99 o 
   7   2  22     2289.56     2374.57     30.29 o 
   1   3  22     5219.76     5287.60     56.77 o 
   2   3  22      763.63      894.57     18.09 o 
   3   3  22        6.48       23.56     10.16 o 
   4   3  22      753.83      753.72     13.39 o 
   5   3  22     4214.87     4254.78     26.74 o 
   6   3  22      232.51      330.41     14.62 o 
   0   4  22     1898.15     2003.72     40.04 o 
   1   4  22      857.23      906.92     19.91 o 
   2   4  22     1529.96     1576.16     52.32 o 
   3   4  22     5343.01     5630.56     42.41 o 
   4   4  22      252.07      308.25     10.55 o 
   5   4  22       75.85       86.92      7.40 o 
   6   4  22     3412.61     3420.63     21.85 o 
   1   5  22     3359.91     3940.26     28.10 o 
   2   5  22      332.61      311.50      9.14 o 
   3   5  22     1016.50     1051.79     17.93 o 
   4   5  22      616.73      592.21      9.88 o 
   5   5  22     1869.41     1847.25    139.51 o 
   0   6  22     2745.52     2764.81     24.50 o 
   1   6  22     3081.62     3422.36     22.70 o 
   2   6  22      232.03      245.35      6.15 o 
   3   6  22     2691.30     2764.27     23.94 o 
   4   6  22        5.50       24.14      9.52 o 
   5   6  22       10.35       32.41      5.80 o 
   1   7  22      714.72      770.40     10.46 o 
   2   7  22      237.60      257.46     13.83 o 
   3   7  22       89.19      110.97      7.96 o 
   1   1  23      895.74      908.07     12.50 o 
   2   1  23     1915.99     1905.42     27.98 o 
   3   1  23     2888.45     2996.94     30.41 o 
   4   1  23     3888.09     3722.55     36.32 o 
   5   1  23      663.08      695.76     14.85 o 
   6   1  23      762.67      772.91     13.93 o 
   7   1  23       22.18       29.98      6.90 o 
   0   2  23     1637.18     1525.07     33.58 o 
   1   2  23       15.82       28.73      6.65 o 
   2   2  23      310.55      295.89      9.64 o 
   3   2  23      308.06      352.18      9.83 o 
   4   2  23     1002.66     1077.27     13.86 o 
   5   2  23      116.61      153.02      8.64 o 
   6   2  23       73.25      101.25     10.34 o 
   1   3  23       90.89       99.39      9.76 o 
   2   3  23     4706.53     4697.80     28.41 o 
   3   3  23     1015.15     1073.18     14.12 o 
   4   3  23      910.89      868.62     11.91 o 
   5   3  23     1009.11     1046.06     30.62 o 
   6   3  23       58.50       30.82      6.50 o 
   0   4  23       91.67       99.45     13.29 o 
   1   4  23      756.16      762.10     16.55 o 
   2   4  23      958.98      913.20     17.28 o 
   3   4  23      618.88      630.54     13.88 o 
   4   4  23      384.06      427.15     10.51 o 
   5   4  23      117.60      108.38      5.30 o 
   1   5  23      649.28      774.04     14.90 o 
   2   5  23      371.90      454.12     11.65 o 
   3   5  23     1924.59     2012.29     47.20 o 
   4   5  23     1625.83     1668.44     23.03 o 
   0   6  23     5815.34     5774.32     44.25 o 
   1   6  23       57.46       63.56      7.32 o 
   2   6  23        5.96       14.97      4.69 o 
   3   6  23      145.21      179.02      8.82 o 
   0   0  24     4827.20     5068.99     49.07 o 
   1   0  24       71.42       94.12     14.99 o 
   2   0  24      654.80      789.49     13.41 o 
   3   0  24     4512.86     4578.83     47.48 o 
   4   0  24     1956.09     2101.64     31.05 o 
   5   0  24     1168.48     1319.51     22.86 o 
   6   0  24       69.60       96.43      7.35 o 
   1   1  24     1551.25     1724.04     27.80 o 
   2   1  24     1588.36     1827.76     17.12 o 
   3   1  24     1172.41     1187.18     23.90 o 
   4   1  24      950.70     1022.39     15.69 o 
   5   1  24     3490.53     3929.47     34.43 o 
   0   2  24     1373.53     1641.32     30.37 o 
   1   2  24     7000.77     7172.61     92.75 o 
   2   2  24       67.16       94.58      6.00 o 
   3   2  24     1432.12     1541.92     17.32 o 
   4   2  24       94.65       92.61      6.87 o 
   5   2  24     2104.24     2214.20     26.90 o 
   1   3  24     1427.31     1546.31     20.18 o 
   2   3  24     2235.91     2336.15     23.25 o 
   3   3  24      203.85      216.40     10.22 o 
   4   3  24      217.37      269.19     12.16 o 
   0   4  24      973.75     1229.64     24.19 o 
   1   4  24      465.67      512.08     13.85 o 
   2   4  24      397.12      430.13     10.94 o 
   3   4  24     2658.14     2917.20     57.98 o 
   1   5  24      560.19      576.43     10.43 o 
   2   5  24       54.40       68.60      9.81 o 
   1   1  25      235.15      256.92      7.82 o 
   2   1  25       72.65       51.96     18.76 o 
   3   1  25        2.38       13.26      4.66 o 
   4   1  25     1311.37     1319.12     19.25 o 
   0   2  25       62.31       55.70      8.65 o 
   1   2  25        8.08       18.17      5.33 o 
   2   2  25       17.67       15.81      4.91 o 
   3   2  25       97.97      124.54      9.17 o 
   1   3  25      714.01      765.18     11.54 o 
   2   3  25     2643.62     2707.09     28.56 o 
   0   4  25     1137.05     1264.59     18.01 o 
                                                 
